# Supplementary material for: Tris(ethane-1,2-diamine-κ2 N,N′)cobalt(II) cis-aqua-2κO-μ-cyanido-1:2κ2 C:N-hepta­cyanido-1κ7 C-bis­(ethane-1,2-diamine-2κ2 N,N′)cobalt(II)molybdenum(IV) dihydrate
Source: Acta Crystallogr Sect E Struct Rep Online. 2008 Oct 18;64(Pt 11):m1438–9. doi: 10.1107/S1600536808033564 (PMC2959651; doi:10.1107/S1600536808033564)
Supplement: Supplementary file 1 [file e-64-m1438-sup1.cif]

##############################################################################
###                                                                        ###
###        Electronic paper (Acta Crystallographica Section E)             ###
###                                                                        ###
##############################################################################
#                                                                            #
# This CIF contains the data in a paper accepted for publication in Acta     #
# Crystallographica Section E. It conforms to the requirements of Notes      #
# for Authors for Section E, and has been peer reviewed under the auspices   #
# of the IUCr Commission on Journals.                                        #
#                                                                            #
# Full details of the Crystallographic Information File format               #
# are given in the paper "The Crystallographic Information File (CIF):       #
# a New Standard Archive File for Crystallography" by S. R. Hall, F. H.      #
# Allen and I. D. Brown [Acta Cryst. (1991), A47, 655-685].                  #
#                                                                            #
# The current version of the core CIF dictionary is obtainable from          #
# ftp://ftp.iucr.org/pub/cif_core.dic. The current version number is 2.4.    #
#                                                                            #
# Software is freely available for graphical display of the structure(s) in  #
# this CIF.  For information consult the CIF home page http://www.iucr.org/  #
# cif/home.html                                                              #
#                                                                            #
# This file may be used for bona fide research purposes within the           #
# scientific community so long as proper attribution is given to the journal # 
# article from which it was obtained.                                        #
#                                                                            #
##############################################################################
                                             
data_global
_audit_creation_method     'WinGX routine CIF_UPDATE'
_audit_conform_dict_name     cif_core.dic
_audit_conform_dict_version     2.3
_journal_date_recd_electronic     2008-09-10
_journal_date_accepted     2008-10-15
_journal_name_full     'Acta Crystallographica, Section E'
_journal_year     2008
_journal_volume     64
_journal_issue     11
_journal_page_first     m1438
_journal_page_last     m1439
_journal_paper_category     QM
_journal_coeditor_code     BI2302
_publ_contact_author_name     'Visser, H.G.'
_publ_contact_author_address
;
Department of Chemistry
University of the Free State
P.O. Box 339
Bloemfontein
9300
South Africa
;
_publ_contact_author_email     visserhg.sci@ufs.ac.za
_publ_contact_author_fax     '+27-51-444-6384'
_publ_contact_author_phone     '+27-51-401-2497'
_publ_section_title
;\
Tris(ethane-1,2-diamine-\k^2^<i>N</i>,<i>N</i>')cobalt(II)
<i>cis</i>-aqua-2\k<i>O</i>-\m-cyanido-1:2\k^2^<i>C</i>:<i>N</i>-\
heptacyanido-1\k^7^<i>C</i>-bis(ethane-1,2-diamine-2\k^2^<i>N</i>,\
<i>N</i>')cobalt(II)molybdenum(IV) dihydrate
;
loop_
    _publ_author_name
    _publ_author_address
    'Purcell, W.'
;
Department of Chemistry
University of the Free State
PO Box 339
Bloemfontein 9300
South Africa
;
    'Visser, Hendrik G.'
;
Department of Chemistry
University of the Free State
PO Box 339
Bloemfontein 9300
South Africa
;
data_I
_audit_creation_method     'WinGX routine CIF_UPDATE'
_chemical_name_systematic
;
Tris(ethane-1,2-diamine-\k^2^N,N')cobalt(II) <i>cis</i>-aqua-2\kO-\m-cyanido-
1:2\k^2^C:N-heptacyanido-1\k^7^C-bis(ethane-1,2-diamine-
2\k^2^N,N')cobalt(II)molybdenum(IV) dihydrate
;
_chemical_formula_moiety     'C6 H24 Co N6 2+, C12 H18 Co Mo N12 O 2-, 2(H2 O)'
_chemical_formula_sum     'C18 H46 Co2 Mo N18 O3'
_chemical_formula_iupac
                     '[Co (C2 H8 N2)3] [Co Mo (C N)8 (C2 H8 N2)2 (H2 O)], 2H2 O'
_chemical_formula_weight     776.53
_symmetry_cell_setting     'orthorhombic'
_symmetry_space_group_name_H-M     'P 21 21 21'
_symmetry_space_group_name_Hall     'P 2ac 2ab'
loop_
    _symmetry_equiv_pos_as_xyz
    'x, y, z'
    '-x+1/2, -y, z+1/2'
    'x+1/2, -y+1/2, -z'
    '-x, y+1/2, -z+1/2'
_cell_length_a     11.5377(3)
_cell_length_b     14.8830(3)
_cell_length_c     18.7376(4)
_cell_angle_alpha     90
_cell_angle_beta     90
_cell_angle_gamma     90
_cell_volume     3217.54(13)
_cell_formula_units_Z     4
_cell_measurement_reflns_used     5696
_cell_measurement_theta_min     2.07
_cell_measurement_theta_max     28.32
_cell_measurement_temperature     100(2)
_exptl_crystal_description     plate
_exptl_crystal_colour     red
_exptl_crystal_size_max     0.35
_exptl_crystal_size_mid     0.26
_exptl_crystal_size_min     0.20
_exptl_crystal_density_diffrn     1.603
_exptl_crystal_density_method     'not measured'
_exptl_crystal_F_000     1600
_exptl_absorpt_coefficient_mu     1.445
_exptl_absorpt_correction_type     multi-scan
_exptl_absorpt_process_details     '(SADABS; Bruker, 2004)'
_exptl_absorpt_correction_T_min     0.640
_exptl_absorpt_correction_T_max     0.750
_diffrn_radiation_type     MoK\a
_diffrn_radiation_wavelength     0.71073
_diffrn_measurement_device_type     'Bruker APEXII CCD'
_diffrn_measurement_method     '\f and \w'
_diffrn_reflns_number     41911
_diffrn_reflns_av_R_equivalents     0.0769
_diffrn_reflns_theta_min     2.07
_diffrn_reflns_theta_max     28.32
_diffrn_reflns_theta_full     28.32
_diffrn_measured_fraction_theta_max     0.999
_diffrn_measured_fraction_theta_full     0.999
_diffrn_reflns_limit_h_min     -15
_diffrn_reflns_limit_h_max     15
_diffrn_reflns_limit_k_min     -19
_diffrn_reflns_limit_k_max     19
_diffrn_reflns_limit_l_min     -24
_diffrn_reflns_limit_l_max     24
_refine_special_details
;
Refinement of <i>F</i>^2^ against ALL reflections. The weighted <i>R</i>-factor
<i>wR</i> and goodness of fit <i>S</i> are based on <i>F</i>^2^, conventional
<i>R</i>-factors <i>R</i> are based on <i>F</i>, with <i>F</i> set to zero for
negative <i>F</i>^2^. The threshold expression of <i>F</i>^2^ >
\s(<i>F</i>\2\) is used only for calculating <i>R</i>-factors(gt) <i>etc</i>.
and is not relevant to the choice of reflections for refinement.
<i>R</i>-factors based on <i>F</i>^2^ are statistically about twice as large
as those based on <i>F</i>, and <i>R</i>- factors based on ALL data will be
even larger.
;
_reflns_number_total     8019
_reflns_number_gt     6732
_reflns_threshold_expression     I>2\s(I)
_refine_ls_structure_factor_coef     Fsqd
_refine_ls_matrix_type     full
_refine_ls_R_factor_gt     0.0396
_refine_ls_wR_factor_ref     0.0932
_refine_ls_goodness_of_fit_ref     1.059
_refine_ls_restrained_S_all     1.059
_refine_ls_number_reflns     8019
_refine_ls_number_parameters     397
_refine_ls_number_restraints     7
_refine_ls_hydrogen_treatment     mixed
_refine_ls_weighting_scheme     calc
_refine_ls_weighting_details
                 'calc w=1/[\s^2^(Fo^2^)+(0.0424P)^2^] where P=(Fo^2^+2Fc^2^)/3'
_refine_ls_shift/su_max     0.028
_refine_diff_density_max     0.461
_refine_diff_density_min     -1.642
_refine_ls_extinction_method     none
_refine_ls_abs_structure_details     'Flack (1983), 3559 Friedel pairs'
_refine_ls_abs_structure_Flack     -0.063(15)
loop_
    _atom_type_symbol
    _atom_type_description
    _atom_type_scat_dispersion_real
    _atom_type_scat_dispersion_imag
    _atom_type_scat_source
    C C 0.0033 0.0016 'International Tables Vol C Tables 4.2.6.8 and 6.1.1.4'
    H H 0 0 'International Tables Vol C Tables 4.2.6.8 and 6.1.1.4'
    N N 0.0061 0.0033 'International Tables Vol C Tables 4.2.6.8 and 6.1.1.4'
    Co Co 0.3494 0.9721 'International Tables Vol C Tables 4.2.6.8 and 6.1.1.4'
    Mo Mo -1.6832 0.6857 'International Tables Vol C Tables 4.2.6.8 and 6.1.1.4'
    O O 0.0106 0.006 'International Tables Vol C Tables 4.2.6.8 and 6.1.1.4'
_computing_data_collection     'APEX2 (Bruker, 2005)'
_computing_cell_refinement     'SAINT-Plus (Bruker, 2004)'
_computing_data_reduction
                            'SAINT-Plus (Bruker, 2004) and XPREP (Bruker, 2004)'
_computing_structure_solution     'SHELXS97 (Sheldrick, 2008)'
_computing_structure_refinement     'SHELXL97 (Sheldrick, 2008)'
_computing_molecular_graphics     'DIAMOND (Brandenburg & Putz, 2005)'
_computing_publication_material     'SHELXL97 (Sheldrick, 2008)'
loop_
    _atom_site_type_symbol
    _atom_site_label
    _atom_site_fract_x
    _atom_site_fract_y
    _atom_site_fract_z
    _atom_site_U_iso_or_equiv
    _atom_site_adp_type
    _atom_site_calc_flag
    _atom_site_refinement_flags
    _atom_site_occupancy
    _atom_site_disorder_assembly
    _atom_site_disorder_group
    Mo Mo1 0.24254(2) 0.51274(2) 0.608619(15) 0.00886(7) Uani d . 1 . .
    Co Co2 0.25983(4) 0.73223(3) 0.38903(2) 0.00726(10) Uani d . 1 . .
    Co Co1 0.22748(4) -0.17502(3) 0.89163(2) 0.00804(10) Uani d . 1 . .
    N N33 0.1756(3) -0.0605(2) 0.95186(16) 0.0147(7) Uani d . 1 . .
    H H33B 0.1844 -0.0102 0.9258 0.018 Uiso calc R 1 . .
    H H33A 0.1006 -0.0653 0.9645 0.018 Uiso calc R 1 . .
    N N29 0.1544(3) -0.1322(2) 0.79287(16) 0.0143(7) Uani d . 1 . .
    H H29B 0.1481 -0.1792 0.7629 0.017 Uiso calc R 1 . .
    H H29A 0.0831 -0.1094 0.8002 0.017 Uiso calc R 1 . .
    N N34 0.3084(3) -0.2088(2) 0.99000(17) 0.0173(8) Uani d . 1 . .
    H H34A 0.2952 -0.2669 1.0005 0.021 Uiso calc R 1 . .
    H H34B 0.3855 -0.2003 0.9868 0.021 Uiso calc R 1 . .
    N N30 0.3729(3) -0.1043(2) 0.85102(16) 0.0161(7) Uani d . 1 . .
    H H30B 0.3806 -0.0513 0.8738 0.019 Uiso calc R 1 . .
    H H30A 0.4379 -0.1365 0.858 0.019 Uiso calc R 1 . .
    N N31 0.2809(3) -0.3007(2) 0.84807(17) 0.0156(7) Uani d . 1 . .
    H H31B 0.2915 -0.2953 0.8007 0.019 Uiso calc R 1 . .
    H H31A 0.3486 -0.3176 0.8678 0.019 Uiso calc R 1 . .
    N N32 0.0747(3) -0.2480(2) 0.91233(17) 0.0166(8) Uani d . 1 . .
    H H32B 0.0739 -0.267 0.9579 0.02 Uiso calc R 1 . .
    H H32A 0.0121 -0.213 0.905 0.02 Uiso calc R 1 . .
    C C9 0.2306(3) -0.0629(3) 0.76151(19) 0.0168(8) Uani d . 1 . .
    H H9B 0.215 -0.0051 0.7834 0.02 Uiso calc R 1 . .
    H H9A 0.2159 -0.0578 0.7107 0.02 Uiso calc R 1 . .
    C C11 0.2503(4) -0.0570(2) 1.01647(18) 0.0171(8) Uani d . 1 . .
    H H11B 0.2164 -0.0173 1.0518 0.02 Uiso calc R 1 . .
    H H11A 0.3265 -0.0343 1.0041 0.02 Uiso calc R 1 . .
    C C12 0.2599(4) -0.1509(2) 1.04599(18) 0.0167(8) Uani d . 1 . .
    H H12B 0.3099 -0.1512 1.0876 0.02 Uiso calc R 1 . .
    H H12A 0.184 -0.1726 1.0601 0.02 Uiso calc R 1 . .
    C C13 0.0728(4) -0.3255(3) 0.8632(2) 0.0175(9) Uani d . 1 . .
    H H13A 0.0527 -0.3056 0.8155 0.021 Uiso calc R 1 . .
    H H13B 0.015 -0.3686 0.8788 0.021 Uiso calc R 1 . .
    C C14 0.1913(3) -0.3694(3) 0.8625(2) 0.0167(9) Uani d . 1 . .
    H H14B 0.2061 -0.3976 0.9083 0.02 Uiso calc R 1 . .
    H H14A 0.1938 -0.4155 0.826 0.02 Uiso calc R 1 . .
    C C10 0.3545(3) -0.0890(3) 0.7740(2) 0.0167(9) Uani d . 1 . .
    H H10A 0.3724 -0.1434 0.7477 0.02 Uiso calc R 1 . .
    H H10B 0.4055 -0.0417 0.7574 0.02 Uiso calc R 1 . .
    C C1 0.3326(3) 0.4932(3) 0.70783(19) 0.0135(8) Uani d . 1 . .
    C C6 0.4102(3) 0.5675(3) 0.58215(19) 0.0146(8) Uani d . 1 . .
    N N23 0.3798(3) 0.4855(2) 0.76167(17) 0.0179(7) Uani d . 1 . .
    N N25 0.4996(3) 0.5958(2) 0.56850(18) 0.0209(8) Uani d . 1 . .
    C C7 0.2162(3) 0.6069(3) 0.52324(19) 0.0115(8) Uani d . 1 . .
    C C2 0.0689(3) 0.5478(3) 0.63968(19) 0.0138(8) Uani d . 1 . .
    N N27 0.2112(3) 0.6594(2) 0.47794(16) 0.0164(7) Uani d . 1 . .
    N N22 0.1263(3) 0.3320(2) 0.68324(17) 0.0182(7) Uani d . 1 . .
    N N21 -0.0255(3) 0.5631(2) 0.65610(18) 0.0194(8) Uani d . 1 . .
    C C3 0.1686(3) 0.3946(3) 0.65782(19) 0.0126(8) Uani d . 1 . .
    C C5 0.1426(3) 0.4461(3) 0.52647(18) 0.0115(8) Uani d . 1 . .
    C C8 0.2476(4) 0.6432(2) 0.65994(17) 0.0130(7) Uani d . 1 . .
    C C4 0.3543(3) 0.4051(3) 0.57178(19) 0.0139(8) Uani d . 1 . .
    O O42 0.5286(3) 0.4769(2) 0.87944(16) 0.0277(8) Uani d . 1 . .
    O O43 0.1617(3) 0.1648(2) 1.06962(15) 0.0238(7) Uani d D 1 . .
    N N24 0.2504(3) 0.7142(2) 0.68527(16) 0.0187(7) Uani d . 1 . .
    N N26 0.4141(3) 0.3472(2) 0.55381(18) 0.0200(8) Uani d . 1 . .
    N N28 0.0874(3) 0.4089(2) 0.48443(16) 0.0153(7) Uani d . 1 . .
    N N35 0.4319(3) 0.7425(2) 0.42627(17) 0.0137(7) Uani d . 1 . .
    H H35A 0.4587 0.7985 0.4193 0.016 Uiso calc R 1 . .
    H H35B 0.4346 0.7304 0.4733 0.016 Uiso calc R 1 . .
    N N36 0.3217(3) 0.6119(2) 0.34467(17) 0.0170(7) Uani d . 1 . .
    H H36B 0.2708 0.5672 0.3526 0.02 Uiso calc R 1 . .
    H H36A 0.3309 0.6182 0.2972 0.02 Uiso calc R 1 . .
    C C15 0.5036(3) 0.6773(3) 0.3866(2) 0.0197(8) Uani d . 1 . .
    H H15B 0.5751 0.6659 0.4123 0.024 Uiso calc R 1 . .
    H H15A 0.523 0.7012 0.34 0.024 Uiso calc R 1 . .
    C C16 0.4346(4) 0.5905(3) 0.3787(2) 0.0192(9) Uani d . 1 . .
    H H16A 0.4773 0.5481 0.3494 0.023 Uiso calc R 1 . .
    H H16B 0.4219 0.5635 0.4252 0.023 Uiso calc R 1 . .
    O O41 0.2305(2) 0.85628(18) 0.44139(13) 0.0145(6) Uani d D 1 . .
    N N37 0.2881(3) 0.8069(2) 0.29496(16) 0.0138(7) Uani d . 1 . .
    H H37B 0.3342 0.8543 0.3041 0.017 Uiso calc R 1 . .
    H H37A 0.3226 0.7724 0.2617 0.017 Uiso calc R 1 . .
    N N38 0.0902(3) 0.7244(2) 0.34692(17) 0.0154(7) Uani d . 1 . .
    H H38B 0.0657 0.667 0.3475 0.019 Uiso calc R 1 . .
    H H38A 0.0415 0.7573 0.3738 0.019 Uiso calc R 1 . .
    C C17 0.0904(3) 0.7585(3) 0.2730(2) 0.0171(9) Uani d . 1 . .
    H H17A 0.013 0.7774 0.2595 0.02 Uiso calc R 1 . .
    H H17B 0.1151 0.7115 0.2404 0.02 Uiso calc R 1 . .
    C C18 0.1737(3) 0.8378(3) 0.2691(2) 0.0166(9) Uani d . 1 . .
    H H18A 0.18 0.859 0.2203 0.02 Uiso calc R 1 . .
    H H18B 0.1457 0.8868 0.2986 0.02 Uiso calc R 1 . .
    H H41A 0.1590(17) 0.866(3) 0.442(2) 0.022 Uiso d D 1 . .
    H H41B 0.259(3) 0.856(3) 0.4833(13) 0.022 Uiso d D 1 . .
    H H42A 0.491(4) 0.507(3) 0.9084(19) 0.042 Uiso d D 1 . .
    H H42B 0.488(4) 0.481(3) 0.8422(19) 0.042 Uiso d D 1 . .
    H H43A 0.189(3) 0.201(2) 1.0999(17) 0.036 Uiso d D 1 . .
    H H43B 0.119(3) 0.127(2) 1.0899(19) 0.036 Uiso d D 1 . .
loop_
    _atom_site_aniso_label
    _atom_site_aniso_U_11
    _atom_site_aniso_U_22
    _atom_site_aniso_U_33
    _atom_site_aniso_U_12
    _atom_site_aniso_U_13
    _atom_site_aniso_U_23
    Mo1 0.00841(14) 0.00942(14) 0.00875(14) -0.00039(12) 0.00007(14)
                                                                    -0.00012(11)
    Co2 0.0074(2) 0.0068(2) 0.0076(2) -0.00054(18) -0.0008(2) 0.00084(18)
    Co1 0.0077(2) 0.0081(2) 0.0083(2) 0.00020(18) -0.0002(2) -0.00015(19)
    N33 0.0139(17) 0.0168(19) 0.0135(16) 0.0022(14) -0.0001(13) 0.0000(14)
    N29 0.0107(16) 0.0174(18) 0.0148(17) -0.0017(14) 0.0021(13) 0.0022(14)
    N34 0.0182(18) 0.0146(18) 0.0191(18) 0.0034(14) -0.0027(14) 0.0000(14)
    N30 0.0119(17) 0.0173(19) 0.0190(18) 0.0010(14) 0.0005(13) 0.0007(14)
    N31 0.0131(17) 0.0166(18) 0.0172(17) 0.0042(14) -0.0011(13) -0.0036(13)
    N32 0.0182(19) 0.0171(19) 0.0147(18) 0.0028(15) -0.0008(13) 0.0040(14)
    C9 0.014(2) 0.020(2) 0.0164(18) -0.0002(18) 0.0033(16) 0.0046(16)
    C11 0.018(2) 0.0155(19) 0.0176(18) 0.000(2) -0.0020(17) -0.0015(15)
    C12 0.019(2) 0.019(2) 0.0119(17) 0.0008(18) -0.0030(16) -0.0010(14)
    C13 0.019(2) 0.009(2) 0.025(2) -0.0037(17) -0.0024(16) 0.0031(17)
    C14 0.015(2) 0.015(2) 0.020(2) -0.0006(16) 0.0009(16) 0.0007(17)
    C10 0.014(2) 0.018(2) 0.018(2) -0.0037(17) 0.0051(16) -0.0016(18)
    C1 0.0071(17) 0.018(2) 0.0156(19) 0.0040(16) -0.0027(14) -0.0018(17)
    C6 0.015(2) 0.017(2) 0.0123(18) -0.0032(17) -0.0016(15) 0.0022(16)
    N23 0.0146(17) 0.0209(19) 0.0181(17) 0.0018(15) 0.0014(13) -0.0003(15)
    N25 0.0168(19) 0.026(2) 0.0197(18) -0.0049(16) 0.0011(14) -0.0001(16)
    C7 0.0096(19) 0.0147(19) 0.0102(17) -0.0033(15) -0.0008(14) -0.0028(15)
    C2 0.0127(19) 0.012(2) 0.0165(19) 0.0006(16) 0.0016(15) -0.0020(16)
    N27 0.0175(18) 0.0174(18) 0.0142(16) -0.0010(14) 0.0007(13) -0.0015(14)
    N22 0.0168(18) 0.021(2) 0.0172(17) -0.0041(16) -0.0046(13) 0.0038(15)
    N21 0.0163(18) 0.0160(19) 0.0260(19) 0.0005(15) 0.0020(14) -0.0015(16)
    C3 0.0098(18) 0.018(2) 0.0104(19) -0.0046(16) -0.0028(14) 0.0004(16)
    C5 0.0111(18) 0.013(2) 0.0102(18) 0.0025(16) 0.0028(14) 0.0007(16)
    C8 0.0139(19) 0.0147(19) 0.0102(16) -0.0017(17) -0.0014(15) 0.0039(13)
    C4 0.012(2) 0.017(2) 0.0132(19) -0.0004(16) -0.0020(15) -0.0021(16)
    O42 0.0262(17) 0.042(2) 0.0154(15) 0.0188(15) -0.0059(13) -0.0105(15)
    O43 0.0283(18) 0.0214(18) 0.0216(16) -0.0077(14) 0.0068(13) -0.0017(14)
    N24 0.0221(19) 0.0154(17) 0.0185(16) -0.0011(16) 0.0016(16) -0.0023(13)
    N26 0.0119(17) 0.027(2) 0.0214(18) 0.0046(15) -0.0045(14) -0.0077(16)
    N28 0.0152(18) 0.0132(18) 0.0176(17) 0.0004(14) -0.0001(14) 0.0013(14)
    N35 0.0169(18) 0.0120(17) 0.0123(16) 0.0003(14) -0.0013(13) 0.0009(14)
    N36 0.0210(19) 0.0152(18) 0.0148(17) -0.0015(15) -0.0045(14) -0.0011(14)
    C15 0.0115(18) 0.024(2) 0.023(2) 0.0011(16) 0.0026(17) -0.002(2)
    C16 0.018(2) 0.021(2) 0.019(2) 0.0060(17) 0.0020(16) 0.0003(18)
    O41 0.0107(14) 0.0178(14) 0.0150(13) -0.0008(12) 0.0008(11) -0.0011(11)
    N37 0.0134(17) 0.0158(18) 0.0122(16) -0.0037(14) 0.0018(12) -0.0013(13)
    N38 0.0137(17) 0.0135(18) 0.0192(18) -0.0008(14) -0.0020(13) 0.0029(14)
    C17 0.014(2) 0.023(2) 0.015(2) -0.0012(17) -0.0047(16) 0.0005(18)
    C18 0.013(2) 0.017(2) 0.021(2) -0.0020(17) -0.0015(15) 0.0028(18)
_geom_special_details
;
All e.s.d.'s (except the e.s.d. in the dihedral angle between two l.s. planes)
are estimated using the full covariance matrix. The cell e.s.d.'s are taken
into account individually in the estimation of e.s.d.'s in distances, angles
and torsion angles; correlations between e.s.d.'s in cell parameters are only
used when they are defined by crystal symmetry. An approximate (isotropic)
treatment of cell e.s.d.'s is used for estimating e.s.d.'s involving l.s.
planes.
;
loop_
    _geom_bond_atom_site_label_1
    _geom_bond_atom_site_label_2
    _geom_bond_site_symmetry_2
    _geom_bond_distance
    _geom_bond_publ_flag
    Mo1 C7 . 2.149(4) y
    Mo1 C1 . 2.149(4) y
    Mo1 C2 . 2.150(4) y
    Mo1 C6 . 2.156(4) y
    Mo1 C3 . 2.161(4) y
    Mo1 C5 . 2.164(4) y
    Mo1 C8 . 2.168(4) y
    Mo1 C4 . 2.169(4) y
    Co2 N27 . 2.065(3) y
    Co2 N36 . 2.099(3) y
    Co2 N37 . 2.109(3) y
    Co2 N35 . 2.109(3) y
    Co2 N38 . 2.113(3) y
    Co2 O41 . 2.118(3) y
    Co1 N32 . 2.106(4) y
    Co1 N30 . 2.122(3) y
    Co1 N34 . 2.126(3) y
    Co1 N33 . 2.130(3) y
    Co1 N29 . 2.131(3) y
    Co1 N31 . 2.132(3) y
    N33 C11 . 1.487(5) ?
    N33 H33B . 0.90 ?
    N33 H33A . 0.90 ?
    N29 C9 . 1.477(5) ?
    N29 H29B . 0.90 ?
    N29 H29A . 0.90 ?
    N34 C12 . 1.468(5) ?
    N34 H34A . 0.90 ?
    N34 H34B . 0.90 ?
    N30 C10 . 1.475(5) ?
    N30 H30B . 0.90 ?
    N30 H30A . 0.90 ?
    N31 C14 . 1.479(5) ?
    N31 H31B . 0.90 ?
    N31 H31A . 0.90 ?
    N32 C13 . 1.476(5) ?
    N32 H32B . 0.90 ?
    N32 H32A . 0.90 ?
    C9 C10 . 1.500(6) ?
    C9 H9B . 0.97 ?
    C9 H9A . 0.97 ?
    C11 C12 . 1.507(5) ?
    C11 H11B . 0.97 ?
    C11 H11A . 0.97 ?
    C12 H12B . 0.97 ?
    C12 H12A . 0.97 ?
    C13 C14 . 1.515(5) ?
    C13 H13A . 0.97 ?
    C13 H13B . 0.97 ?
    C14 H14B . 0.97 ?
    C14 H14A . 0.97 ?
    C10 H10A . 0.97 ?
    C10 H10B . 0.97 ?
    C1 N23 . 1.152(4) ?
    C6 N25 . 1.144(5) ?
    C7 N27 . 1.155(5) ?
    C2 N21 . 1.155(5) ?
    N22 C3 . 1.154(5) ?
    C5 N28 . 1.155(5) ?
    C8 N24 . 1.158(4) ?
    C4 N26 . 1.154(5) ?
    O42 H42B . 0.84(4) ?
    O42 H42A . 0.82(4) ?
    O43 H43B . 0.84(2) ?
    O43 H43A . 0.85(2) ?
    N35 C15 . 1.475(5) ?
    N35 H35A . 0.90 ?
    N35 H35B . 0.90 ?
    N36 C16 . 1.485(5) ?
    N36 H36B . 0.90 ?
    N36 H36A . 0.90 ?
    C15 C16 . 1.526(6) ?
    C15 H15B . 0.97 ?
    C15 H15A . 0.97 ?
    C16 H16A . 0.97 ?
    C16 H16B . 0.97 ?
    O41 H41B . 0.85(2) ?
    O41 H41A . 0.84(2) ?
    N37 C18 . 1.479(5) ?
    N37 H37B . 0.90 ?
    N37 H37A . 0.90 ?
    N38 C17 . 1.475(5) ?
    N38 H38B . 0.90 ?
    N38 H38A . 0.90 ?
    C17 C18 . 1.524(5) ?
    C17 H17A . 0.97 ?
    C17 H17B . 0.97 ?
    C18 H18A . 0.97 ?
    C18 H18B . 0.97 ?
loop_
    _geom_angle_atom_site_label_1
    _geom_angle_atom_site_label_2
    _geom_angle_atom_site_label_3
    _geom_angle_site_symmetry_1
    _geom_angle_site_symmetry_3
    _geom_angle
    _geom_angle_publ_flag
    C7 Mo1 C1 . . 143.17(15) ?
    C7 Mo1 C2 . . 84.93(14) ?
    C1 Mo1 C2 . . 104.42(14) ?
    C7 Mo1 C6 . . 73.08(14) ?
    C1 Mo1 C6 . . 79.42(14) ?
    C2 Mo1 C6 . . 143.71(16) ?
    C7 Mo1 C3 . . 142.44(14) ?
    C1 Mo1 C3 . . 73.26(14) ?
    C2 Mo1 C3 . . 73.40(15) ?
    C6 Mo1 C3 . . 139.43(15) ?
    C7 Mo1 C5 . . 72.19(14) ?
    C1 Mo1 C5 . . 144.18(15) ?
    C2 Mo1 C5 . . 78.89(14) ?
    C6 Mo1 C5 . . 119.18(13) ?
    C3 Mo1 C5 . . 73.74(14) ?
    C7 Mo1 C8 . . 75.50(13) ?
    C1 Mo1 C8 . . 74.01(14) ?
    C2 Mo1 C8 . . 71.78(15) ?
    C6 Mo1 C8 . . 74.91(15) ?
    C3 Mo1 C8 . . 123.39(14) ?
    C5 Mo1 C8 . . 137.76(14) ?
    C7 Mo1 C4 . . 109.20(14) ?
    C1 Mo1 C4 . . 83.56(14) ?
    C2 Mo1 C4 . . 145.00(15) ?
    C6 Mo1 C4 . . 70.90(15) ?
    C3 Mo1 C4 . . 76.66(15) ?
    C5 Mo1 C4 . . 75.64(14) ?
    C8 Mo1 C4 . . 141.90(15) ?
    N27 Co2 N36 . . 87.94(13) ?
    N27 Co2 N37 . . 173.08(13) ?
    N36 Co2 N37 . . 93.78(13) ?
    N27 Co2 N35 . . 91.53(13) ?
    N36 Co2 N35 . . 82.67(12) ?
    N37 Co2 N35 . . 95.34(12) ?
    N27 Co2 N38 . . 91.17(13) ?
    N36 Co2 N38 . . 96.88(13) ?
    N37 Co2 N38 . . 81.97(12) ?
    N35 Co2 N38 . . 177.24(13) ?
    N27 Co2 O41 . . 92.32(12) ?
    N36 Co2 O41 . . 168.90(12) ?
    N37 Co2 O41 . . 87.28(11) ?
    N35 Co2 O41 . . 86.23(12) ?
    N38 Co2 O41 . . 94.21(12) ?
    N32 Co1 N30 . . 169.59(12) ?
    N32 Co1 N34 . . 94.94(13) ?
    N30 Co1 N34 . . 94.64(13) ?
    N32 Co1 N33 . . 94.55(13) ?
    N30 Co1 N33 . . 90.88(13) ?
    N34 Co1 N33 . . 81.55(12) ?
    N32 Co1 N29 . . 89.02(12) ?
    N30 Co1 N29 . . 81.55(12) ?
    N34 Co1 N29 . . 175.62(13) ?
    N33 Co1 N29 . . 96.29(12) ?
    N32 Co1 N31 . . 81.96(13) ?
    N30 Co1 N31 . . 93.99(13) ?
    N34 Co1 N31 . . 89.88(13) ?
    N33 Co1 N31 . . 170.46(12) ?
    N29 Co1 N31 . . 92.54(13) ?
    C11 N33 Co1 . . 107.3(2) ?
    C11 N33 H33B . . 110.3 ?
    Co1 N33 H33B . . 110.3 ?
    C11 N33 H33A . . 110.3 ?
    Co1 N33 H33A . . 110.3 ?
    H33B N33 H33A . . 108.5 ?
    C9 N29 Co1 . . 108.6(2) ?
    C9 N29 H29B . . 110 ?
    Co1 N29 H29B . . 110 ?
    C9 N29 H29A . . 110 ?
    Co1 N29 H29A . . 110 ?
    H29B N29 H29A . . 108.4 ?
    C12 N34 Co1 . . 108.3(2) ?
    C12 N34 H34A . . 110 ?
    Co1 N34 H34A . . 110 ?
    C12 N34 H34B . . 110 ?
    Co1 N34 H34B . . 110 ?
    H34A N34 H34B . . 108.4 ?
    C10 N30 Co1 . . 108.3(2) ?
    C10 N30 H30B . . 110 ?
    Co1 N30 H30B . . 110 ?
    C10 N30 H30A . . 110 ?
    Co1 N30 H30A . . 110 ?
    H30B N30 H30A . . 108.4 ?
    C14 N31 Co1 . . 109.5(2) ?
    C14 N31 H31B . . 109.8 ?
    Co1 N31 H31B . . 109.8 ?
    C14 N31 H31A . . 109.8 ?
    Co1 N31 H31A . . 109.8 ?
    H31B N31 H31A . . 108.2 ?
    C13 N32 Co1 . . 107.5(2) ?
    C13 N32 H32B . . 110.2 ?
    Co1 N32 H32B . . 110.2 ?
    C13 N32 H32A . . 110.2 ?
    Co1 N32 H32A . . 110.2 ?
    H32B N32 H32A . . 108.5 ?
    N29 C9 C10 . . 108.9(3) ?
    N29 C9 H9B . . 109.9 ?
    C10 C9 H9B . . 109.9 ?
    N29 C9 H9A . . 109.9 ?
    C10 C9 H9A . . 109.9 ?
    H9B C9 H9A . . 108.3 ?
    N33 C11 C12 . . 107.9(3) ?
    N33 C11 H11B . . 110.1 ?
    C12 C11 H11B . . 110.1 ?
    N33 C11 H11A . . 110.1 ?
    C12 C11 H11A . . 110.1 ?
    H11B C11 H11A . . 108.4 ?
    N34 C12 C11 . . 108.0(3) ?
    N34 C12 H12B . . 110.1 ?
    C11 C12 H12B . . 110.1 ?
    N34 C12 H12A . . 110.1 ?
    C11 C12 H12A . . 110.1 ?
    H12B C12 H12A . . 108.4 ?
    N32 C13 C14 . . 109.2(3) ?
    N32 C13 H13A . . 109.8 ?
    C14 C13 H13A . . 109.8 ?
    N32 C13 H13B . . 109.8 ?
    C14 C13 H13B . . 109.8 ?
    H13A C13 H13B . . 108.3 ?
    N31 C14 C13 . . 109.5(3) ?
    N31 C14 H14B . . 109.8 ?
    C13 C14 H14B . . 109.8 ?
    N31 C14 H14A . . 109.8 ?
    C13 C14 H14A . . 109.8 ?
    H14B C14 H14A . . 108.2 ?
    N30 C10 C9 . . 109.2(3) ?
    N30 C10 H10A . . 109.8 ?
    C9 C10 H10A . . 109.8 ?
    N30 C10 H10B . . 109.8 ?
    C9 C10 H10B . . 109.8 ?
    H10A C10 H10B . . 108.3 ?
    N23 C1 Mo1 . . 177.8(4) ?
    N25 C6 Mo1 . . 179.3(4) ?
    N27 C7 Mo1 . . 174.6(3) ?
    N21 C2 Mo1 . . 177.3(4) ?
    C7 N27 Co2 . . 159.1(3) ?
    N22 C3 Mo1 . . 178.2(3) ?
    N28 C5 Mo1 . . 177.7(3) ?
    N24 C8 Mo1 . . 177.9(3) ?
    N26 C4 Mo1 . . 178.4(3) ?
    H42B O42 H42A . . 103(3) ?
    H43B O43 H43A . . 110(3) ?
    C15 N35 Co2 . . 108.3(2) ?
    C15 N35 H35A . . 110 ?
    Co2 N35 H35A . . 110 ?
    C15 N35 H35B . . 110 ?
    Co2 N35 H35B . . 110 ?
    H35A N35 H35B . . 108.4 ?
    C16 N36 Co2 . . 108.2(2) ?
    C16 N36 H36B . . 110.1 ?
    Co2 N36 H36B . . 110.1 ?
    C16 N36 H36A . . 110.1 ?
    Co2 N36 H36A . . 110.1 ?
    H36B N36 H36A . . 108.4 ?
    N35 C15 C16 . . 108.2(3) ?
    N35 C15 H15B . . 110.1 ?
    C16 C15 H15B . . 110.1 ?
    N35 C15 H15A . . 110.1 ?
    C16 C15 H15A . . 110.1 ?
    H15B C15 H15A . . 108.4 ?
    N36 C16 C15 . . 108.5(3) ?
    N36 C16 H16A . . 110 ?
    C15 C16 H16A . . 110 ?
    N36 C16 H16B . . 110 ?
    C15 C16 H16B . . 110 ?
    H16A C16 H16B . . 108.4 ?
    Co2 O41 H41B . . 111(3) ?
    Co2 O41 H41A . . 108(3) ?
    H41B O41 H41A . . 112(3) ?
    C18 N37 Co2 . . 107.5(2) ?
    C18 N37 H37B . . 110.2 ?
    Co2 N37 H37B . . 110.2 ?
    C18 N37 H37A . . 110.2 ?
    Co2 N37 H37A . . 110.2 ?
    H37B N37 H37A . . 108.5 ?
    C17 N38 Co2 . . 109.3(2) ?
    C17 N38 H38B . . 109.8 ?
    Co2 N38 H38B . . 109.8 ?
    C17 N38 H38A . . 109.8 ?
    Co2 N38 H38A . . 109.8 ?
    H38B N38 H38A . . 108.3 ?
    N38 C17 C18 . . 108.2(3) ?
    N38 C17 H17A . . 110.1 ?
    C18 C17 H17A . . 110.1 ?
    N38 C17 H17B . . 110.1 ?
    C18 C17 H17B . . 110.1 ?
    H17A C17 H17B . . 108.4 ?
    N37 C18 C17 . . 107.8(3) ?
    N37 C18 H18A . . 110.1 ?
    C17 C18 H18A . . 110.1 ?
    N37 C18 H18B . . 110.1 ?
    C17 C18 H18B . . 110.1 ?
    H18A C18 H18B . . 108.5 ?
loop_
    _geom_hbond_atom_site_label_D
    _geom_hbond_atom_site_label_H
    _geom_hbond_atom_site_label_A
    _geom_hbond_site_symmetry_A
    _geom_hbond_distance_DH
    _geom_hbond_distance_HA
    _geom_hbond_distance_DA
    _geom_hbond_angle_DHA
    N29 H29A N22 4_546 0.90 2.59 3.313(5) 138.1
    N29 H29B N24 1_545 0.90 2.45 3.243(5) 146.5
    N30 H30A N26 4_646 0.90 2.39 3.121(5) 138.6
    N31 H31B N24 1_545 0.90 2.22 3.079(4) 159.8
    N32 H32A N22 4_546 0.90 2.4 3.163(5) 143.3
    N32 H32B N26 2 0.90 2.16 3.037(5) 164.1
    N33 H33B O41 2_565 0.90 2.51 3.233(4) 137.8
    N34 H34A N28 2 0.90 2.53 3.213(5) 133.4
    N34 H34B N26 4_646 0.90 2.53 3.408(5) 163.8
    N36 H36A N22 2_564 0.90 2.31 3.195(4) 165.9
    N36 H36B N23 2_564 0.90 2.56 3.151(5) 124.1
    N37 H37A N22 2_564 0.90 2.22 3.103(5) 167.3
    N37 H37B N21 3_566 0.90 2.17 3.035(5) 162.2
    N38 H38A N25 3_466 0.90 2.49 3.282(5) 147.5
    N38 H38B O42 2_564 0.90 2.47 3.350(5) 164.3
    O41 H41A N25 3_466 0.84(2) 1.94(2) 2.764(4) 170(4)
    O41 H41B O43 2_564 0.85(2) 1.89(2) 2.724(4) 168(4)
    O42 H42A N28 2_565 0.82(4) 2.10(4) 2.924(4) 173(4)
    O42 H42B N23 . 0.84(4) 1.96(4) 2.799(4) 174(4)
    O43 H43A N24 2_565 0.85(2) 2.15(2) 2.995(4) 174(4)
    O43 H43B O42 3_457 0.84(3) 1.95(2) 2.778(4) 168(4)
    C10 H10B N23 4_646 0.97 2.53 3.328(5) 138.9
    C11 H11B O42 3_457 0.97 2.59 3.430(5) 144.8
