# Supplementary material for: Tris(ethane-1,2-diamine-κ2 N,N′)cobalt(II) cis-aqua-2κO-μ-cyanido-1:2κ2 C:N-hepta­cyanido-1κ7 C-bis­(ethane-1,2-diamine-2κ2 N,N′)cobalt(II)molybdenum(IV) dihydrate
Source: Acta Crystallogr Sect E Struct Rep Online. 2008 Oct 18;64(Pt 11):m1438–9. doi: 10.1107/S1600536808033564 (PMC2959651; doi:10.1107/S1600536808033564)
Supplement: Supplementary file 2 [file e-64-m1438-Isup2.hkl]

#
# h,k,l, Fc-squared, Fo-squared, sigma(Fo-squared) and status flag
#
data_I
_shelx_title ' 8fdv1_0m in P2(1)2(1)2(1)'
_shelx_refln_list_code          4
_shelx_F_calc_maximum      487.70
_exptl_crystal_F_000      1464.00
_reflns_d_resolution_high  0.7492
 
loop_
 _symmetry_equiv_pos_as_xyz
 'x, y, z'
 '-x+1/2, -y, z+1/2'
 'x+1/2, -y+1/2, -z'
 '-x, y+1/2, -z+1/2'
 
_cell_length_a    11.5377
_cell_length_b    14.8830
_cell_length_c    18.7376
_cell_angle_alpha  90.000
_cell_angle_beta   90.000
_cell_angle_gamma  90.000
 
_shelx_F_squared_multiplier     1.000
 
loop_
 _refln_index_h
 _refln_index_k
 _refln_index_l
 _refln_F_squared_calc
 _refln_F_squared_meas
 _refln_F_squared_sigma
 _refln_observed_status
   2   0   0   237848.48    97429.31   6746.35 o
   4   0   0    75560.28    58070.98   1766.27 o
   6   0   0    59512.32    49786.81   1926.35 o
   8   0   0    25341.35    24331.71   1061.58 o
  10   0   0    15046.33    14045.50    958.17 o
  12   0   0    17882.04    16916.92    901.78 o
  14   0   0     1002.33      616.17    181.88 o
   1   1   0    19652.48    15815.03    279.16 o
   2   1   0       82.85       96.64     10.06 o
   3   1   0      146.02       85.75     17.28 o
   4   1   0     1250.90     1204.91     84.30 o
   5   1   0     7666.93     6902.30    249.86 o
   6   1   0     1137.08     1050.97     69.99 o
   7   1   0    11812.85    11071.38    330.02 o
   8   1   0     2953.52     3183.30    157.84 o
   9   1   0      420.02      664.57     92.94 o
  10   1   0        3.91       14.43     46.84 o
  11   1   0     5904.23     5743.37    317.83 o
  12   1   0      134.43      109.86     80.67 o
  13   1   0     1960.33     2095.59    195.38 o
  14   1   0      700.27      697.97    136.31 o
  15   1   0     1689.16     1616.70    212.90 o
   0   2   0     3310.51     3613.30    100.83 o
   1   2   0      606.89      637.18     24.76 o
   2   2   0     2169.88     2940.75     69.38 o
   3   2   0      510.94      541.85     35.24 o
   4   2   0      490.74      763.45     44.44 o
   5   2   0     3426.51     3389.18    101.52 o
   6   2   0     3437.05     4066.80    141.89 o
   7   2   0      421.37      429.45     53.46 o
   8   2   0     2081.90     1821.21     86.18 o
   9   2   0     1253.39     1279.33     72.71 o
  10   2   0     2152.12     2024.86    161.42 o
  11   2   0      232.05      265.79     79.47 o
  12   2   0      413.14      484.52    135.78 o
  13   2   0     2385.51     2455.48    211.32 o
  14   2   0     1934.25     1983.60    201.29 o
  15   2   0     1446.28     1392.05    212.92 o
   1   3   0    43805.71    35581.25    562.42 o
   2   3   0     2852.67     2852.98     71.39 o
   3   3   0    31040.25    27974.39    540.06 o
   4   3   0    20226.03    19101.97    497.22 o
   5   3   0     3118.95     2638.38    174.88 o
   6   3   0     5971.74     6001.69    218.95 o
   7   3   0     7635.59     7758.55    269.88 o
   8   3   0     1905.82     1727.66    131.24 o
   9   3   0     7731.58     7824.68    296.49 o
  10   3   0     1756.61     1865.57    169.59 o
  11   3   0     3832.17     3789.77    230.28 o
  12   3   0     2312.61     1945.51    178.57 o
  13   3   0      784.57      748.70    127.02 o
  14   3   0      153.03      166.88     96.53 o
  15   3   0      295.68      340.71    129.38 o
   0   4   0     4347.90     4322.42    155.65 o
   1   4   0       29.11       22.54     10.18 o
   2   4   0     3697.31     3904.74     97.71 o
   3   4   0      173.59      155.06     25.98 o
   4   4   0    28315.86    24263.07    564.22 o
   5   4   0     4982.68     4989.25    184.52 o
   6   4   0    34505.63    31112.98    800.73 o
   7   4   0      189.83      179.03     50.96 o
   8   4   0     9162.95     8585.13    305.10 o
   9   4   0     7085.49     7242.98    340.60 o
  10   4   0     7157.05     6423.38    286.42 o
  11   4   0     9249.97     9256.25    364.94 o
  12   4   0     4889.66     5246.28    286.35 o
  13   4   0     2030.01     1985.96    193.47 o
  14   4   0     5223.02     5688.49    401.21 o
  15   4   0     1510.57     1157.51    182.28 o
   1   5   0     8772.90     8345.51    164.28 o
   2   5   0     1323.61     1424.42     55.55 o
   3   5   0     6626.14     6150.38    181.92 o
   4   5   0      852.97     1000.61     86.33 o
   5   5   0     7960.25     7547.07    218.84 o
   6   5   0     7252.00     7414.03    259.05 o
   7   5   0    20838.89    19742.48    560.66 o
   8   5   0     1768.10     2062.43    166.79 o
   9   5   0    13796.27    13335.54    438.44 o
  10   5   0     2668.24     2709.22    192.74 o
  11   5   0     6003.32     5994.73    372.71 o
  12   5   0     1402.42     1347.04    154.79 o
  13   5   0     3050.89     3216.76    243.10 o
  14   5   0     1301.85     1195.27    170.99 o
   0   6   0    11154.79    10196.28    287.30 o
   1   6   0     1097.74     1097.68     48.39 o
   2   6   0    35641.88    33304.11    744.83 o
   3   6   0      646.62      676.38     45.69 o
   4   6   0    16346.24    14713.71    416.46 o
   5   6   0       76.70      126.07     40.96 o
   6   6   0     1750.56     1590.64    118.74 o
   7   6   0      527.42      343.08     62.46 o
   8   6   0     4416.43     4303.71    216.20 o
   9   6   0     1530.46     1685.36    146.86 o
  10   6   0     1163.52      862.61    113.40 o
  11   6   0      944.41      820.84    121.52 o
  12   6   0       15.21       -6.77     73.34 o
  13   6   0      245.85      139.81     97.70 o
  14   6   0      553.02      444.53    122.90 o
   1   7   0      467.74      398.99     35.45 o
   2   7   0     2153.52     2056.04    101.83 o
   3   7   0     2401.36     2284.29     93.79 o
   4   7   0     1731.31     1777.89    103.58 o
   5   7   0       40.15       49.03     43.71 o
   6   7   0     5328.72     5659.69    272.22 o
   7   7   0       30.59       -2.03     42.22 o
   8   7   0     6119.15     6695.70    277.53 o
   9   7   0      419.73      466.19    115.62 o
  10   7   0     1781.20     1906.44    191.94 o
  11   7   0       21.17       38.54     74.81 o
  12   7   0     4753.73     5371.02    304.15 o
  13   7   0      794.63      801.82    146.32 o
  14   7   0     2847.34     2598.73    245.83 o
   0   8   0     4017.98     3495.90    179.79 o
   1   8   0     2631.99     2709.22    100.69 o
   2   8   0     4451.34     4105.29    155.52 o
   3   8   0     1718.25     1637.99    113.33 o
   4   8   0     1525.77     1228.14     75.08 o
   5   8   0        6.14        6.44     31.76 o
   6   8   0     5140.78     4976.72    223.55 o
   7   8   0     1783.04     1845.63    143.42 o
   8   8   0     2736.60     2752.90    184.04 o
   9   8   0        0.25      -35.28     55.20 o
  10   8   0     4750.17     4614.26    260.64 o
  11   8   0      108.54       25.00     73.55 o
  12   8   0     4200.00     4567.16    287.99 o
  13   8   0      927.89      739.28    145.39 o
  14   8   0     4147.36     4194.84    309.06 o
   1   9   0    65486.33    58431.81   1269.47 o
   2   9   0     4728.73     4756.86    242.22 o
   3   9   0    53084.28    49196.06   1215.79 o
   4   9   0       26.82        1.75     34.92 o
   5   9   0    23628.03    23772.85    579.06 o
   6   9   0       17.14        3.50     39.63 o
   7   9   0     9275.51    10263.49    313.45 o
   8   9   0      468.66      280.00     75.54 o
   9   9   0     9706.57    10096.73    597.76 o
  10   9   0      333.23      224.50     82.13 o
  11   9   0     6591.14     6534.78    331.74 o
  12   9   0       14.35      -76.84     83.18 o
  13   9   0     6538.93     6628.27    365.28 o
   0  10   0      213.34      192.97     49.80 o
   1  10   0     1182.81     1235.66    122.65 o
   2  10   0     1430.95     1143.22    114.03 o
   3  10   0      408.80      342.13     79.60 o
   4  10   0      501.34      409.26     74.97 o
   5  10   0      708.94      655.43    109.97 o
   6  10   0      285.21      221.32     53.25 o
   7  10   0     1505.71     1608.44    103.27 o
   8  10   0     1018.76      932.74    106.79 o
   9  10   0     3720.70     3853.02    241.99 o
  10  10   0       56.75       86.66     79.27 o
  11  10   0      428.82      177.84     98.66 o
  12  10   0       34.85       17.11     95.59 o
  13  10   0      304.70      414.51    138.53 o
   1  11   0      831.68      879.80     68.77 o
   2  11   0      292.51      320.07    158.81 o
   3  11   0     1796.36     1787.92    218.57 o
   4  11   0      420.82      344.69     68.58 o
   5  11   0     1258.69      951.49    132.87 o
   6  11   0     1073.48      983.25    114.44 o
   7  11   0      436.13      392.74     87.18 o
   8  11   0      117.29      133.18     63.71 o
   9  11   0        9.90      -22.44     64.47 o
  10  11   0      573.36      728.62    118.11 o
  11  11   0      149.21       86.84     88.91 o
  12  11   0      425.24      277.63    113.36 o
   0  12   0    18455.73    17860.67    658.73 o
   1  12   0       62.97       49.48     31.66 o
   2  12   0     3390.25     3592.56    217.81 o
   3  12   0     1507.86     1479.18    145.80 o
   4  12   0     2795.72     3342.95    220.18 o
   5  12   0        2.02       17.67     52.56 o
   6  12   0     6616.69     7224.55    311.78 o
   7  12   0      139.35       91.73     70.91 o
   8  12   0     2924.35     2903.02    336.99 o
   9  12   0      551.30      264.98     94.79 o
  10  12   0     1718.86     1910.16    205.55 o
  11  12   0     2689.10     2693.81    212.12 o
  12  12   0     1920.64     1874.04    193.31 o
   1  13   0     7666.88     7544.64    251.19 o
   2  13   0       53.02        4.19     48.79 o
   3  13   0     3811.42     3492.75    230.42 o
   4  13   0     1023.27      821.89    108.90 o
   5  13   0     7576.58     7678.67    319.99 o
   6  13   0     2531.34     3019.07    232.19 o
   7  13   0     8595.95     8719.12    410.93 o
   8  13   0     3907.56     3870.45    256.36 o
   9  13   0     2457.63     2566.40    222.08 o
  10  13   0     3392.94     3471.60    366.51 o
  11  13   0     1411.00     1515.18    250.85 o
   0  14   0       92.64       54.95     77.49 o
   1  14   0        0.06       -8.88     46.55 o
   2  14   0      824.54      666.05     84.36 o
   3  14   0     1004.85      896.59    165.84 o
   4  14   0      381.58      241.21     87.25 o
   5  14   0       21.26        4.96     63.98 o
   6  14   0      319.08      315.11     88.17 o
   7  14   0      758.42      613.85    121.75 o
   8  14   0      456.53      253.21    102.32 o
   9  14   0       41.34       11.04     98.11 o
  10  14   0      489.40      392.47    126.69 o
   1  15   0      101.75       62.75     57.06 o
   2  15   0        3.89       33.60     54.04 o
   3  15   0      112.22      133.16     62.46 o
   4  15   0      179.62      126.58     89.16 o
   5  15   0      122.13       43.96     81.48 o
   6  15   0      354.06      178.37     90.77 o
   7  15   0       26.19      -76.84     76.84 o
   8  15   0      104.55       45.26     99.21 o
   9  15   0        6.28       49.07    102.22 o
  10  15   0      108.67       89.88    121.33 o
   0  16   0      282.73      154.37    170.77 o
   1  16   0      422.69      401.93    106.33 o
   2  16   0      315.37      322.14    136.19 o
   3  16   0     1599.48     1644.94    166.52 o
   4  16   0      524.53      544.26    113.28 o
   5  16   0     3386.48     3339.50    285.02 o
   6  16   0      170.58      155.29    105.18 o
   7  16   0     1296.15     1171.44    167.02 o
   8  16   0        0.97       15.02    103.63 o
   9  16   0     2565.59     2752.60    262.78 o
   1  17   0      224.58       56.82     81.78 o
   2  17   0      338.20      232.23    103.62 o
   3  17   0       48.99       84.61     82.14 o
   4  17   0      760.16      722.63    124.80 o
   5  17   0        7.36       23.37     86.84 o
   6  17   0       41.94      132.97    118.72 o
   7  17   0       59.32      103.94    123.45 o
   0  18   0     3782.26     3440.96    445.85 o
   1  18   0       78.49      119.47    102.58 o
   2  18   0     2376.66     2472.73    243.58 o
   3  18   0      489.13      367.10    126.06 o
   4  18   0      599.27      565.06    131.69 o
   5  18   0       75.15      110.51    117.54 o
   6  18   0      196.93       56.97    136.82 o
   1  19   0       16.22       35.23    105.39 o
   2  19   0      373.04      193.47    129.77 o
   3  19   0      188.41      -18.90    130.08 o
   4  19   0      629.07      348.74    194.72 o
   1   0   1      323.27      302.05     18.81 o
   2   0   1     4175.92     4113.94     92.21 o
   3   0   1      524.23      611.62     31.65 o
   4   0   1     1485.77     1317.74     75.35 o
   5   0   1    15604.72    15730.96    416.29 o
   6   0   1     2496.75     2471.60    145.65 o
   7   0   1    12087.72    12166.69    418.79 o
   8   0   1      122.81      132.07     54.97 o
   9   0   1     2520.01     2826.04    198.92 o
  10   0   1      330.98      194.15     71.81 o
  11   0   1     5416.18     4934.84    294.42 o
  12   0   1      179.75      229.19     93.16 o
  13   0   1     4659.94     4784.32    327.23 o
  14   0   1      496.77      362.54    101.01 o
  15   0   1     1476.25     1713.18    182.70 o
 -15   1   1     2093.43     2656.53    242.39 o
 -14   1   1      516.00      381.81    113.30 o
 -13   1   1     1611.30     1620.57    176.52 o
 -12   1   1     1381.78     1277.44    146.26 o
 -11   1   1     2674.53     2997.50    233.25 o
 -10   1   1      852.12      795.25     91.99 o
  -9   1   1     1197.41     1177.26     98.75 o
  -8   1   1     1666.41     1888.94    119.26 o
  -7   1   1     1786.85     1742.68     80.26 o
  -6   1   1      684.72      767.71    106.60 o
  -5   1   1     3267.12     3434.70    148.16 o
  -4   1   1     8950.85     9026.07    232.88 o
  -3   1   1     4364.00     4902.64    110.26 o
  -2   1   1     1218.85     1071.06     35.27 o
  -1   1   1      330.75      354.15     13.47 o
   1   1   1      310.50      311.62     13.66 o
   2   1   1     1150.07      979.40     34.79 o
   3   1   1     4167.92     4645.80    108.45 o
   4   1   1     8885.44     8736.64    247.00 o
   5   1   1     3101.71     3019.10    124.91 o
   6   1   1      625.30      633.21     57.43 o
   7   1   1     1662.42     1575.35     94.79 o
   8   1   1     1679.29     1559.52    142.03 o
   9   1   1      988.97      944.61    120.48 o
  10   1   1      875.31      878.14     93.30 o
  11   1   1     2416.52     2476.38    213.57 o
  12   1   1     1241.28     1021.88    149.54 o
  13   1   1     1591.45     1440.79    162.68 o
  14   1   1      532.67      324.35    209.69 o
  15   1   1     1905.82     1721.10    183.37 o
 -15   2   1      358.99      396.97    132.06 o
 -14   2   1     3227.46     3604.44    308.13 o
 -13   2   1       12.78      -26.46     75.61 o
 -12   2   1     7854.30     8851.87    367.80 o
 -11   2   1      646.96      593.01    110.97 o
 -10   2   1     2907.16     3082.84    193.88 o
  -9   2   1      704.63      847.98     76.69 o
  -8   2   1     6079.37     6520.97    214.45 o
  -7   2   1     3368.26     3395.58    134.08 o
  -6   2   1     2213.43     2262.44     98.82 o
  -5   2   1     8676.59     8834.00    253.47 o
  -4   2   1     6995.03     6919.56    184.45 o
  -3   2   1    21377.31    21389.25    393.67 o
  -2   2   1     1558.12     1822.08     51.39 o
  -1   2   1    15387.16    14530.44    282.22 o
   0   2   1    12079.15    11387.46    177.49 o
   1   2   1    15772.17    14878.98    266.68 o
   2   2   1     1341.53     1549.45     47.11 o
   3   2   1    21023.20    21153.14    372.62 o
   4   2   1     6357.09     6302.88    184.93 o
   5   2   1     8293.77     8148.74    226.33 o
   6   2   1     1737.62     1813.18     77.34 o
   7   2   1     2896.62     2829.13    115.16 o
   8   2   1     6140.61     6296.85    186.06 o
   9   2   1      650.95      701.49     56.81 o
  10   2   1     3116.73     3032.70    193.32 o
  11   2   1      610.45      436.74     87.53 o
  12   2   1     7788.98     8224.17    374.95 o
  13   2   1        5.59       41.92     82.10 o
  14   2   1     3079.46     3005.86    243.44 o
  15   2   1      275.19      186.35    112.04 o
 -15   3   1       81.97       69.93    108.81 o
 -14   3   1     1914.81     2150.01    209.67 o
 -13   3   1      372.03      371.39    103.00 o
 -12   3   1     2940.07     2625.61    207.68 o
 -11   3   1      747.78      379.52     83.61 o
 -10   3   1     4680.93     4380.93    183.70 o
  -9   3   1      670.03      591.26    142.99 o
  -8   3   1     5056.06     5043.55    224.48 o
  -7   3   1     5112.99     5327.71    310.12 o
  -6   3   1     5734.00     5512.79    205.89 o
  -5   3   1     2284.53     2167.13    116.26 o
  -4   3   1     1985.88     2034.88    113.02 o
  -3   3   1     3947.38     4218.48    108.05 o
  -2   3   1     7498.20     8200.67    155.69 o
  -1   3   1    15391.47    14204.62    235.58 o
   0   3   1     2570.76     2751.38     59.41 o
   1   3   1    16144.77    15517.66    248.76 o
   2   3   1     6950.69     7632.00    154.03 o
   3   3   1     3465.71     3647.78    100.72 o
   4   3   1     2227.41     2295.53     88.00 o
   5   3   1     2452.47     2384.03    118.56 o
   6   3   1     6049.16     5823.30    207.69 o
   7   3   1     5434.57     5538.78    220.82 o
   8   3   1     5216.75     5824.15    233.24 o
   9   3   1      758.39      760.16     98.12 o
  10   3   1     4674.95     4633.15    191.48 o
  11   3   1      795.14      716.68    105.21 o
  12   3   1     3015.09     2762.12    208.57 o
  13   3   1      498.93      298.16     98.06 o
  14   3   1     1982.99     1609.89    189.28 o
  15   3   1      129.36       87.09    115.20 o
 -15   4   1      439.20      424.72    132.31 o
 -14   4   1       98.39      245.34    106.51 o
 -13   4   1     1315.67     1154.76    157.86 o
 -12   4   1      343.29       93.19     75.00 o
 -11   4   1     2027.14     1835.97    167.46 o
 -10   4   1      167.43      157.81     65.53 o
  -9   4   1     1398.79     1401.67    138.87 o
  -8   4   1     2377.70     2383.47    155.24 o
  -7   4   1      872.41      623.26     77.17 o
  -6   4   1     3273.04     3110.83    151.14 o
  -5   4   1      983.16     1010.57     83.17 o
  -4   4   1     4287.90     4408.85    148.05 o
  -3   4   1     5236.50     5831.80    164.98 o
  -2   4   1      257.66      208.01     22.98 o
  -1   4   1     2906.53     3255.45     64.79 o
   0   4   1      156.59      262.41     19.99 o
   1   4   1     2258.35     2528.10     78.94 o
   2   4   1      329.66      326.25     27.01 o
   3   4   1     4847.47     5319.05    161.41 o
   4   4   1     4693.84     4760.96    152.77 o
   5   4   1      983.73     1083.20     64.23 o
   6   4   1     3076.46     2771.24    144.88 o
   7   4   1     1044.77      963.17     93.20 o
   8   4   1     2301.29     2442.57    115.73 o
   9   4   1     1451.42     1385.92    127.74 o
  10   4   1      125.16       66.49     45.81 o
  11   4   1     2177.49     2120.27    177.15 o
  12   4   1      336.80      328.48     99.34 o
  13   4   1     1340.00     1294.04    162.69 o
  14   4   1      103.63      105.90    104.30 o
  15   4   1      506.13      562.50    148.09 o
 -14   5   1      772.47      622.04    144.38 o
 -13   5   1     1077.69      890.96    142.56 o
 -12   5   1     1262.63     1467.82    160.56 o
 -11   5   1     2669.79     2628.37    199.70 o
 -10   5   1     1505.56     1499.88    144.03 o
  -9   5   1     2700.95     2628.02    176.31 o
  -8   5   1     3319.12     3463.15    189.51 o
  -7   5   1      954.02      887.94     93.06 o
  -6   5   1    16145.79    15627.99    458.47 o
  -5   5   1     3304.66     2963.19    142.08 o
  -4   5   1    13341.01    12782.75    374.81 o
  -3   5   1     1196.40     1162.80     75.97 o
  -2   5   1     4804.69     4781.33    129.18 o
  -1   5   1     3246.75     3832.51     93.91 o
   0   5   1    13446.91    13701.86    249.63 o
   1   5   1     2767.11     3047.03     84.59 o
   2   5   1     6228.31     6008.09    148.34 o
   3   5   1      880.33      924.50     71.07 o
   4   5   1    14305.58    13957.99    379.61 o
   5   5   1     2980.71     2719.12    126.92 o
   6   5   1    16014.29    16084.47    459.45 o
   7   5   1      911.43      911.65     94.33 o
   8   5   1     3365.99     3587.37    190.16 o
   9   5   1     2530.75     2384.37    148.88 o
  10   5   1     1431.06     1223.37    129.95 o
  11   5   1     2499.93     2329.71    213.30 o
  12   5   1     1183.90     1478.32    159.32 o
  13   5   1     1041.19      968.18    144.45 o
  14   5   1      711.14      676.20    140.29 o
 -14   6   1      134.60      209.76    118.37 o
 -13   6   1     2673.50     2865.01    232.42 o
 -12   6   1      432.41      289.27    119.50 o
 -11   6   1     3709.54     3855.70    243.08 o
 -10   6   1      349.70      264.24     76.46 o
  -9   6   1     4356.52     4608.25    246.70 o
  -8   6   1      326.43      217.72     59.78 o
  -7   6   1     5490.10     5386.99    232.95 o
  -6   6   1      562.32      478.03     85.90 o
  -5   6   1     6894.27     6711.61    243.33 o
  -4   6   1      600.59      715.97     73.22 o
  -3   6   1     7179.39     7119.92    186.70 o
  -2   6   1       15.01      -14.44     14.44 o
  -1   6   1    18233.71    17747.14    336.81 o
   0   6   1      363.95      358.76     29.13 o
   1   6   1    18412.86    17539.30    356.06 o
   2   6   1       31.51       12.81     23.72 o
   3   6   1     7341.08     7198.90    207.85 o
   4   6   1      578.15      605.86     65.51 o
   5   6   1     7368.70     7333.40    216.90 o
   6   6   1      446.54      373.96     54.46 o
   7   6   1     5750.21     6054.79    240.11 o
   8   6   1      253.89      341.17     80.24 o
   9   6   1     3898.48     3568.73    210.54 o
  10   6   1      352.72      401.62     87.34 o
  11   6   1     3789.86     3883.03    241.23 o
  12   6   1      409.91      423.79    108.41 o
  13   6   1     2738.12     2684.87    230.41 o
  14   6   1      134.44      219.90    111.10 o
 -14   7   1      281.71      163.90    118.58 o
 -13   7   1     1962.17     2317.67    296.19 o
 -12   7   1      164.23      121.94     90.83 o
 -11   7   1     4447.59     5035.10    278.28 o
 -10   7   1      210.43       64.55     69.90 o
  -9   7   1     1930.76     1807.15    156.93 o
  -8   7   1      375.29      225.27     67.94 o
  -7   7   1     3415.77     3842.90    197.17 o
  -6   7   1     2898.52     2732.75    163.33 o
  -5   7   1    15973.23    15687.70    459.47 o
  -4   7   1     2923.41     2898.69    133.75 o
  -3   7   1     9550.20     9680.42    257.01 o
  -2   7   1     5142.98     5282.53    174.10 o
  -1   7   1    14084.89    14149.32    298.00 o
   0   7   1     2905.57     2942.79     91.41 o
   1   7   1    14015.67    13845.35    316.87 o
   2   7   1     5255.80     5520.67    172.22 o
   3   7   1     9478.81     8942.41    285.05 o
   4   7   1     3156.88     3300.40    137.49 o
   5   7   1    15910.95    15864.78    458.91 o
   6   7   1     3354.43     3517.72    142.13 o
   7   7   1     3329.94     3470.28    189.55 o
   8   7   1      540.72      364.44     76.01 o
   9   7   1     2024.25     1948.30    213.85 o
  10   7   1      276.48       80.47     62.93 o
  11   7   1     4274.87     4393.38    263.68 o
  12   7   1      133.32      125.28     90.74 o
  13   7   1     1757.83     2039.81    238.46 o
  14   7   1      229.69       25.33    108.29 o
 -14   8   1     2050.70     2256.59    266.25 o
 -13   8   1       67.69       11.12     99.01 o
 -12   8   1     2648.47     2376.50    262.62 o
 -11   8   1      124.76       42.84     76.75 o
 -10   8   1     4538.93     4862.93    264.51 o
  -9   8   1      783.35      642.72    100.15 o
  -8   8   1     1915.33     1739.41    148.64 o
  -7   8   1      727.99      500.79    100.37 o
  -6   8   1     3340.56     3545.82    185.86 o
  -5   8   1      873.06      893.48    104.99 o
  -4   8   1     1767.79     1810.34     95.32 o
  -3   8   1     4437.30     4220.42    191.33 o
  -2   8   1     3645.07     3422.36    156.60 o
  -1   8   1     1600.49     1591.24     72.27 o
   0   8   1     2763.92     2606.72    104.30 o
   1   8   1     1684.98     1656.73     87.23 o
   2   8   1     3512.30     3265.16    136.74 o
   3   8   1     4314.02     3905.44    171.50 o
   4   8   1     1875.72     1694.96    106.60 o
   5   8   1      812.98      808.87     78.39 o
   6   8   1     3266.86     3251.38    199.50 o
   7   8   1      673.52      797.40    156.41 o
   8   8   1     2070.30     2257.48    200.89 o
   9   8   1      724.55      796.65    114.68 o
  10   8   1     4493.65     4476.33    315.23 o
  11   8   1      102.48      -15.45     67.99 o
  12   8   1     2540.05     2523.48    222.17 o
  13   8   1       98.48       69.81     99.64 o
  14   8   1     2176.91     1688.85    208.01 o
 -13   9   1      140.95      154.02    113.04 o
 -12   9   1     2201.99     1942.17    244.28 o
 -11   9   1     1109.02     1177.14    179.56 o
 -10   9   1     6310.09     5982.80    306.45 o
  -9   9   1      143.08      117.61     72.74 o
  -8   9   1     5611.43     5538.77    271.54 o
  -7   9   1      358.41      327.90     71.33 o
  -6   9   1    10778.77    11127.45    339.09 o
  -5   9   1     2705.11     2908.51    132.80 o
  -4   9   1     8691.57     8987.06    261.59 o
  -3   9   1     3188.06     3066.00    210.37 o
  -2   9   1    15051.33    14860.65    435.45 o
  -1   9   1      882.51     1032.65     61.11 o
   0   9   1    16730.66    15954.61    384.19 o
   1   9   1      979.49     1051.18     76.62 o
   2   9   1    15432.62    15081.09    432.25 o
   3   9   1     3467.35     3344.70    162.40 o
   4   9   1     8687.89     8908.48    301.90 o
   5   9   1     2965.10     2865.85    148.71 o
   6   9   1    10679.72    10910.57    334.32 o
   7   9   1      195.44      158.69     45.03 o
   8   9   1     5757.48     6131.77    279.25 o
   9   9   1      291.72      236.29     79.35 o
  10   9   1     6500.90     6452.45    311.74 o
  11   9   1     1264.60     1134.84    148.91 o
  12   9   1     2277.81     2024.61    202.79 o
  13   9   1      248.50      327.93    120.73 o
 -13  10   1     1690.99     1664.35    238.72 o
 -12  10   1       31.78       27.24     94.19 o
 -11  10   1     2859.95     2978.36    254.49 o
 -10  10   1      307.64      338.62     98.10 o
  -9  10   1     2396.57     2818.43    208.78 o
  -8  10   1     2157.88     2022.70    152.72 o
  -7  10   1     3209.27     3538.48    176.62 o
  -6  10   1     1690.38     1907.71    112.15 o
  -5  10   1     1826.11     1918.92    115.04 o
  -4  10   1     2945.82     2966.91    171.67 o
  -3  10   1      702.31      723.29    118.66 o
  -2  10   1     5462.98     5279.15    245.12 o
  -1  10   1     4199.89     4182.60    137.19 o
   0  10   1      791.06      763.12     56.90 o
   1  10   1     4299.61     4154.87    168.10 o
   2  10   1     5545.63     5213.01    237.58 o
   3  10   1      707.75      663.42     80.19 o
   4  10   1     2830.27     2839.46    184.94 o
   5  10   1     1746.04     1642.54    194.26 o
   6  10   1     1631.82     1675.45    130.03 o
   7  10   1     3041.29     3284.54    151.15 o
   8  10   1     2044.43     2184.00    157.69 o
   9  10   1     2384.34     2782.61    207.46 o
  10  10   1      234.80      165.82     86.60 o
  11  10   1     2987.79     3216.02    243.75 o
  12  10   1       12.31       64.77    102.13 o
  13  10   1     1660.50     1813.19    212.33 o
 -12  11   1      934.43      871.02    163.06 o
 -11  11   1     3576.16     3872.44    242.03 o
 -10  11   1     1887.14     2244.56    177.84 o
  -9  11   1     6153.02     6354.80    283.98 o
  -8  11   1     3403.09     3645.14    206.39 o
  -7  11   1     8031.12     8870.82    487.60 o
  -6  11   1     4324.50     4603.73    239.39 o
  -5  11   1     5008.13     4566.54    232.30 o
  -4  11   1     3529.76     3666.68    199.04 o
  -3  11   1     2954.88     2858.79    173.18 o
  -2  11   1     2335.27     2181.78    166.16 o
  -1  11   1     1640.08     1612.69    129.04 o
   0  11   1     2546.67     2585.40    182.15 o
   1  11   1     1528.07     1595.41     96.83 o
   2  11   1     2186.72     2159.02    162.31 o
   3  11   1     2895.26     2940.51    170.48 o
   4  11   1     3376.11     3507.79    201.75 o
   5  11   1     4683.04     5076.82    234.40 o
   6  11   1     4102.65     4459.50    232.18 o
   7  11   1     7914.49     8544.60    291.54 o
   8  11   1     3143.28     3505.27    227.59 o
   9  11   1     5792.82     6048.33    276.03 o
  10  11   1     1632.44     1757.67    164.29 o
  11  11   1     3600.61     3617.12    236.13 o
  12  11   1      701.84      806.84    160.35 o
 -12  12   1     1701.95     1579.25    204.11 o
 -11  12   1     1395.85     1604.22    173.78 o
 -10  12   1      808.42      946.60    132.77 o
  -9  12   1     2470.79     2472.37    265.94 o
  -8  12   1     1397.29     1603.53    163.77 o
  -7  12   1     2047.73     2088.77    180.48 o
  -6  12   1     4616.99     4684.80    255.46 o
  -5  12   1      221.10      166.11     65.41 o
  -4  12   1     3465.34     3668.60    238.46 o
  -3  12   1     1446.40     1414.35    144.23 o
  -2  12   1     4792.96     5089.42    198.86 o
  -1  12   1      292.93      279.47     57.89 o
   0  12   1      570.60      647.58     61.41 o
   1  12   1      322.17      301.92     52.55 o
   2  12   1     4645.20     4601.55    292.04 o
   3  12   1     1597.37     1558.69    151.07 o
   4  12   1     3713.49     3911.35    208.63 o
   5  12   1      285.73      253.10     70.15 o
   6  12   1     4833.14     5529.82    264.78 o
   7  12   1     2182.63     2420.34    188.71 o
   8  12   1     1488.99     1645.68    220.56 o
   9  12   1     2703.30     2515.93    190.08 o
  10  12   1     1050.60     1172.44    140.67 o
  11  12   1     1443.80     1432.45    164.58 o
  12  12   1     1673.46     1639.10    183.66 o
 -11  13   1      401.84      252.94    124.64 o
 -10  13   1     1725.55     1353.51    193.71 o
  -9  13   1     1426.80     1586.56    178.29 o
  -8  13   1     1199.43     1475.69    164.08 o
  -7  13   1     2109.78     2217.78    187.58 o
  -6  13   1      606.05      752.75    145.53 o
  -5  13   1     3587.18     3756.56    225.85 o
  -4  13   1     1950.86     1747.71    155.22 o
  -3  13   1     2431.94     2503.24    241.81 o
  -2  13   1      892.81      808.57     85.41 o
  -1  13   1     1162.64     1041.49     92.73 o
   0  13   1     1066.18     1090.20    139.05 o
   1  13   1     1106.69      973.31    109.87 o
   2  13   1      937.11      875.11    102.05 o
   3  13   1     2523.60     2427.96    192.75 o
   4  13   1     2117.90     2227.31    189.42 o
   5  13   1     3756.95     3886.52    222.94 o
   6  13   1      573.04      768.71    110.97 o
   7  13   1     2089.75     1947.41    178.48 o
   8  13   1     1276.84     1301.83    158.51 o
   9  13   1     1539.17     1707.35    181.22 o
  10  13   1     1760.83     1981.18    200.71 o
  11  13   1      405.04      362.43    127.73 o
 -10  14   1     1018.31      900.96    159.66 o
  -9  14   1     3945.87     4461.45    327.42 o
  -8  14   1     1361.33     1357.20    166.37 o
  -7  14   1     6179.36     6263.15    322.29 o
  -6  14   1     1506.72     1545.07    162.04 o
  -5  14   1     8562.28     9006.64    617.59 o
  -4  14   1      572.19      495.22    110.91 o
  -3  14   1    10738.77    10848.77    348.76 o
  -2  14   1      234.83      208.31     62.52 o
  -1  14   1     8042.64     8186.38    314.20 o
   0  14   1     1085.49     1167.61     85.88 o
   1  14   1     8267.37     8443.39    374.21 o
   2  14   1      143.03       67.31     57.80 o
   3  14   1    10717.80    11257.55    444.00 o
   4  14   1      404.93      403.02    164.24 o
   5  14   1     8275.01     9240.39    555.79 o
   6  14   1     1341.49     1205.56    143.64 o
   7  14   1     6216.57     6541.48    340.56 o
   8  14   1     1164.77      875.53    143.06 o
   9  14   1     3635.25     3729.16    271.38 o
  10  14   1      846.41      739.86    150.46 o
 -10  15   1     2266.85     2402.70    243.93 o
  -9  15   1     1085.54     1251.19    179.61 o
  -8  15   1     3348.42     3535.66    263.49 o
  -7  15   1      505.69      642.24    127.11 o
  -6  15   1     3546.53     3625.07    249.85 o
  -5  15   1      380.56      421.94    109.15 o
  -4  15   1     4844.80     4901.63    306.07 o
  -3  15   1     1525.07     1360.25    122.29 o
  -2  15   1     7626.56     8051.21    292.38 o
  -1  15   1      318.69      237.32     69.86 o
   0  15   1     6687.76     6624.26    335.53 o
   1  15   1      315.98      219.63     83.85 o
   2  15   1     8181.23     8422.45    368.08 o
   3  15   1     1567.84     1454.60    193.82 o
   4  15   1     5014.28     5456.69    310.51 o
   5  15   1      400.44      247.12    103.94 o
   6  15   1     3617.18     3939.44    253.98 o
   7  15   1      508.61      459.15    120.17 o
   8  15   1     3312.41     3539.31    259.63 o
   9  15   1     1094.92     1282.66    177.71 o
  10  15   1     2304.98     2570.61    244.05 o
  -9  16   1      262.04      337.72    133.08 o
  -8  16   1     4542.32     4764.86    311.33 o
  -7  16   1        3.48       23.05     89.43 o
  -6  16   1     4731.31     4916.37    447.90 o
  -5  16   1      788.16      692.85    179.88 o
  -4  16   1     7767.03     7931.28    311.53 o
  -3  16   1      304.96      111.97     68.62 o
  -2  16   1    11126.78    11288.28    466.62 o
  -1  16   1      754.27      655.86    124.24 o
   0  16   1     9913.05     9382.44    417.39 o
   1  16   1     1041.86      962.43    142.00 o
   2  16   1    10770.10    10411.67    455.56 o
   3  16   1      444.90      315.70     91.49 o
   4  16   1     7774.73     8492.51    403.62 o
   5  16   1      949.04      982.48    183.46 o
   6  16   1     4510.13     4883.69    327.94 o
   7  16   1       32.37       52.99    102.94 o
   8  16   1     4362.98     4621.93    303.86 o
   9  16   1      325.88      473.89    180.32 o
  -7  17   1      628.69      286.27    194.85 o
  -6  17   1     1605.49     2247.43    242.32 o
  -5  17   1     1186.29     1211.02    206.29 o
  -4  17   1      775.06      636.89    122.70 o
  -3  17   1     2097.99     2029.75    197.14 o
  -2  17   1     1040.75     1040.61    167.40 o
  -1  17   1     2311.08     2381.29    367.71 o
   0  17   1     1295.61     1333.66    197.97 o
   1  17   1     2315.43     2152.30    211.85 o
   2  17   1      998.48     1013.01    154.48 o
   3  17   1     2149.12     2240.37    326.68 o
   4  17   1      744.05      674.63    129.58 o
   5  17   1     1211.70     1088.13    177.17 o
   6  17   1     1533.28     1421.84    202.02 o
   7  17   1      560.91      245.11    134.43 o
  -6  18   1      141.21      168.86    127.38 o
  -5  18   1     4447.08     4171.12    323.43 o
  -4  18   1      342.65       50.05    114.51 o
  -3  18   1     4621.15     4746.68    382.92 o
  -2  18   1      207.82      140.42    107.12 o
  -1  18   1     7127.70     6664.99    374.36 o
   0  18   1      144.08      212.86    107.63 o
   1  18   1     7081.14     6380.46    369.81 o
   2  18   1      156.87       14.31     97.14 o
   3  18   1     4723.09     4145.90    310.97 o
   4  18   1      412.27      394.95    132.35 o
   5  18   1     4427.42     4730.60    298.93 o
   6  18   1      223.11      -17.68    141.11 o
  -4  19   1      550.78      195.05    152.77 o
  -3  19   1     1720.47     1515.54    243.82 o
  -2  19   1      786.91      411.20    211.31 o
  -1  19   1     1059.81      740.31    196.55 o
   0  19   1     1511.06     1780.02    258.53 o
   1  19   1     1111.52     1152.05    208.34 o
   2  19   1      769.77      857.84    193.60 o
   3  19   1     1761.52     1767.51    267.83 o
   4  19   1      522.97      243.97    186.43 o
   0   0   2     9435.48     8527.87    199.57 o
   1   0   2    17186.36    16134.84    238.97 o
   2   0   2     3252.25     3217.89     67.75 o
   3   0   2      115.72        4.95     11.63 o
   4   0   2    13077.85    12718.90    310.89 o
   5   0   2     2833.74     3041.58    122.37 o
   6   0   2     6244.16     6509.39    251.25 o
   7   0   2      256.13      140.02     51.33 o
   8   0   2       98.54      120.33     46.23 o
   9   0   2     3488.82     3805.68    192.86 o
  10   0   2       58.64       88.09     59.05 o
  11   0   2     1542.82     1769.90    274.26 o
  12   0   2      680.41      663.64    132.10 o
  13   0   2     2811.99     3021.33    266.07 o
  14   0   2       41.38       70.20     84.57 o
  15   0   2     1743.62     2213.20    205.95 o
 -15   1   2      681.86      502.57    140.59 o
 -14   1   2      905.10      868.83    150.42 o
 -13   1   2      133.61      121.57     84.69 o
 -12   1   2     3545.96     3489.61    237.23 o
 -11   1   2       63.32       69.05     60.10 o
 -10   1   2     7606.22     7515.82    332.65 o
  -9   1   2       66.69       -4.38     42.35 o
  -8   1   2    13430.36    13024.43    398.07 o
  -7   1   2      650.58      654.38     71.04 o
  -6   1   2    13202.31    12200.12    357.18 o
  -5   1   2      331.10      261.53     39.78 o
  -4   1   2    10594.23    10045.17    278.66 o
  -3   1   2     3399.25     3615.97     80.93 o
  -2   1   2    38840.09    32152.38    515.57 o
  -1   1   2     1385.79     1335.47     30.77 o
   0   1   2    64253.79    45157.53    670.95 o
   1   1   2     1371.52     1329.27     30.09 o
   2   1   2    39337.05    32676.16    544.19 o
   3   1   2     3265.09     3347.55     92.99 o
   4   1   2    10163.90     9801.93    229.58 o
   5   1   2      404.20      373.11     36.41 o
   6   1   2    13062.32    12338.31    352.57 o
   7   1   2      716.97      651.99     63.21 o
   8   1   2    13360.35    12979.54    558.04 o
   9   1   2       88.99       72.20     56.80 o
  10   1   2     7423.24     7109.24    345.71 o
  11   1   2       93.38       29.48     71.18 o
  12   1   2     3525.60     3984.52    306.26 o
  13   1   2      109.80      201.52     93.78 o
  14   1   2      940.06     1258.58    166.99 o
  15   1   2      690.63      516.25    126.87 o
 -15   2   2      805.63      683.75    147.21 o
 -14   2   2     2801.67     2705.87    251.46 o
 -13   2   2     3482.72     3187.10    232.26 o
 -12   2   2     4646.38     4343.89    257.80 o
 -11   2   2    10715.86    11083.36    400.67 o
 -10   2   2     1413.34     1533.45    166.69 o
  -9   2   2     9183.47     8684.78    278.92 o
  -8   2   2     3543.43     3431.22    149.64 o
  -7   2   2    26502.11    25775.98    606.88 o
  -6   2   2     5897.59     6397.41    194.01 o
  -5   2   2    70268.02    58090.36   1267.87 o
  -4   2   2     5554.82     5366.51    224.77 o
  -3   2   2    43875.75    39945.76    749.45 o
  -2   2   2     1528.76     1547.13     47.47 o
  -1   2   2   116561.98    71155.90   1640.97 o
   0   2   2       13.95       -5.70      5.70 o
   1   2   2   116868.68    69717.84   2113.51 o
   2   2   2     1392.73     1399.80     41.60 o
   3   2   2    41297.16    36993.32    682.10 o
   4   2   2     5342.59     5464.14    160.90 o
   5   2   2    68942.20    57544.04   1255.75 o
   6   2   2     5634.14     5857.45    203.01 o
   7   2   2    26188.14    23774.11    655.09 o
   8   2   2     3244.76     3223.88    127.52 o
   9   2   2     9390.73     9033.13    276.67 o
  10   2   2     1356.14     1383.87    167.71 o
  11   2   2    10500.08    10543.36    393.62 o
  12   2   2     4441.77     4307.78    338.57 o
  13   2   2     3417.32     3202.65    238.90 o
  14   2   2     2733.61     2792.61    238.90 o
  15   2   2      714.71      400.06    196.94 o
 -15   3   2      463.52      260.96    122.68 o
 -14   3   2     2497.92     2366.47    222.19 o
 -13   3   2      176.39      303.69    103.62 o
 -12   3   2     6186.62     5933.47    401.57 o
 -11   3   2      252.07      240.04     84.49 o
 -10   3   2     2849.06     3024.29    144.47 o
  -9   3   2     1806.18     1884.42    146.67 o
  -8   3   2      857.03      881.53     77.74 o
  -7   3   2     1690.41     1708.71    123.26 o
  -6   3   2     3019.72     2440.89    151.19 o
  -5   3   2     9294.12     9687.23    289.58 o
  -4   3   2     3983.65     3450.73    136.42 o
  -3   3   2     6023.06     5895.41    133.00 o
  -2   3   2     5367.46     4751.71    103.37 o
  -1   3   2     2598.24     2569.10     54.12 o
   0   3   2    10861.64     9467.58    163.84 o
   1   3   2     2794.40     2785.08     67.36 o
   2   3   2     5350.15     4738.43    103.33 o
   3   3   2     6051.41     6043.04    142.90 o
   4   3   2     3957.17     3728.30    112.04 o
   5   3   2     9173.07     9209.64    284.26 o
   6   3   2     2996.94     2491.87    132.67 o
   7   3   2     1818.55     1874.49    110.37 o
   8   3   2      930.49      859.46     88.73 o
   9   3   2     1905.31     1666.27    109.89 o
  10   3   2     2908.88     2834.71    150.02 o
  11   3   2      325.04       96.41     70.42 o
  12   3   2     6319.53     6265.35    308.11 o
  13   3   2      221.75       85.75     85.96 o
  14   3   2     2547.94     2813.06    399.15 o
  15   3   2      544.55      528.98    139.18 o
 -15   4   2      663.71      732.46    200.79 o
 -14   4   2     1835.40     1861.21    201.21 o
 -13   4   2      336.23      513.01    128.80 o
 -12   4   2     1444.72     1491.65    161.54 o
 -11   4   2     1167.44     1063.12    131.16 o
 -10   4   2     5329.34     4745.67    251.13 o
  -9   4   2     2810.61     2782.19    179.47 o
  -8   4   2     2275.49     2558.25    160.29 o
  -7   4   2     1601.98     1543.21    118.96 o
  -6   4   2     1740.98     1816.22    118.24 o
  -5   4   2     1882.17     1456.04    100.54 o
  -4   4   2     6207.68     6234.20    182.62 o
  -3   4   2    11840.42    10982.98    258.84 o
  -2   4   2      340.45      354.84     29.02 o
  -1   4   2    14936.19    14766.51    241.01 o
   0   4   2      546.61      703.43     37.66 o
   1   4   2    15056.62    14737.96    295.64 o
   2   4   2      397.60      364.10     34.67 o
   3   4   2    12016.05    11114.69    258.19 o
   4   4   2     5914.77     5879.00    162.98 o
   5   4   2     1968.11     1785.27    105.94 o
   6   4   2     1400.95     1782.86    116.04 o
   7   4   2     1660.33     1566.80    144.03 o
   8   4   2     2115.80     2459.33    121.94 o
   9   4   2     3000.85     2931.28    151.65 o
  10   4   2     5715.14     5722.26    221.48 o
  11   4   2     1279.33     1125.56    131.17 o
  12   4   2     1510.91     1563.09    165.28 o
  13   4   2      414.22      417.41    111.96 o
  14   4   2     1923.50     1760.75    196.99 o
  15   4   2      765.83      649.44    149.97 o
 -14   5   2     1167.84     1252.73    171.80 o
 -13   5   2     3700.29     3699.56    347.69 o
 -12   5   2      901.71      807.30    129.93 o
 -11   5   2     7586.41     8022.52    341.24 o
 -10   5   2     2702.78     2496.86    185.07 o
  -9   5   2     2901.95     2940.72    207.82 o
  -8   5   2     4882.07     4573.15    221.14 o
  -7   5   2     5284.97     5121.62    301.93 o
  -6   5   2    10436.74     9587.05    349.44 o
  -5   5   2     7868.40     8225.08    263.80 o
  -4   5   2    11982.54    11331.03    325.77 o
  -3   5   2     8753.55     8743.85    234.60 o
  -2   5   2    31707.06    29578.38    567.62 o
  -1   5   2     4458.13     4722.78    108.14 o
   0   5   2     1145.26     1093.66     50.01 o
   1   5   2     4636.85     4933.07    119.69 o
   2   5   2    32102.59    29480.40    591.06 o
   3   5   2     8435.63     8412.77    263.03 o
   4   5   2    11610.81    10683.50    320.08 o
   5   5   2     7551.83     7686.16    227.63 o
   6   5   2    10344.77    10216.41    283.73 o
   7   5   2     5424.31     5672.80    223.90 o
   8   5   2     5147.05     5198.24    280.87 o
   9   5   2     3005.06     3239.45    163.97 o
  10   5   2     2665.55     2601.58    155.97 o
  11   5   2     7578.25     8062.49    405.34 o
  12   5   2      839.58      460.15    108.20 o
  13   5   2     3555.26     3676.49    262.20 o
  14   5   2     1074.65      987.33    158.52 o
 -14   6   2      690.90      605.85    143.31 o
 -13   6   2     6080.42     6288.99    339.34 o
 -12   6   2     1509.04     1202.96    151.72 o
 -11   6   2     6340.83     6723.32    317.27 o
 -10   6   2     2055.12     2396.39    200.70 o
  -9   6   2     7325.53     7219.72    358.27 o
  -8   6   2     1777.36     1953.38    147.06 o
  -7   6   2     5763.98     5875.20    338.54 o
  -6   6   2     3411.55     3641.71    172.41 o
  -5   6   2     9867.88     9716.00    308.60 o
  -4   6   2     4582.52     4590.38    215.42 o
  -3   6   2     2120.85     2135.53     96.57 o
  -2   6   2     2484.59     2400.62     85.29 o
  -1   6   2    18552.64    18311.33    360.23 o
   0   6   2      166.01      166.14     24.74 o
   1   6   2    18797.12    17874.31    387.70 o
   2   6   2     2364.55     2246.20    102.55 o
   3   6   2     2408.61     2351.83    133.33 o
   4   6   2     4373.76     4370.61    171.62 o
   5   6   2     9739.82     9520.96    271.26 o
   6   6   2     3303.65     3002.97    191.74 o
   7   6   2     5625.86     6277.76    243.91 o
   8   6   2     1647.51     1482.54    133.20 o
   9   6   2     7070.51     7550.83    256.28 o
  10   6   2     1974.33     1964.46    222.28 o
  11   6   2     6252.55     6013.18    303.87 o
  12   6   2     1482.33     1342.04    157.04 o
  13   6   2     6103.42     5909.83    328.36 o
  14   6   2      638.80      649.13    146.03 o
 -14   7   2     1787.75     2044.37    256.43 o
 -13   7   2      503.03      302.81    114.03 o
 -12   7   2     4144.18     4449.61    282.22 o
 -11   7   2     3658.47     3475.72    237.47 o
 -10   7   2     6592.54     6490.03    380.09 o
  -9   7   2     1185.00     1315.17    129.06 o
  -8   7   2    11737.71    11454.36    387.44 o
  -7   7   2     1498.00     1377.76    121.59 o
  -6   7   2    23970.15    22931.90    644.64 o
  -5   7   2      478.19      411.94     64.00 o
  -4   7   2    16570.34    16124.15    415.76 o
  -3   7   2     4668.39     4953.68    217.62 o
  -2   7   2    29911.75    26650.71    575.29 o
  -1   7   2      532.17      534.96     48.56 o
   0   7   2    17579.47    16676.20    370.34 o
   1   7   2      513.61      512.11     45.41 o
   2   7   2    30290.13    27585.41    622.61 o
   3   7   2     4867.60     5074.63    167.18 o
   4   7   2    17342.28    16082.28    410.19 o
   5   7   2      519.73      499.92     68.86 o
   6   7   2    23953.01    23599.66    580.88 o
   7   7   2     1301.44     1335.36     95.95 o
   8   7   2    11332.24    10840.11    379.41 o
   9   7   2      957.16     1001.03    114.28 o
  10   7   2     6725.58     6537.82    301.48 o
  11   7   2     3728.65     3535.95    301.28 o
  12   7   2     4372.94     4939.14    287.12 o
  13   7   2      665.01      558.69    130.52 o
  14   7   2     1809.90     1509.41    303.34 o
 -14   8   2     1005.00     1066.82    200.24 o
 -13   8   2      445.29      481.44    124.13 o
 -12   8   2      178.40      258.10    101.09 o
 -11   8   2      260.47      185.94     87.18 o
 -10   8   2      609.20      589.23    107.72 o
  -9   8   2     2569.57     2884.11    201.97 o
  -8   8   2      428.52      299.05     73.87 o
  -7   8   2     1615.03     1534.88    132.70 o
  -6   8   2     2525.06     2556.65    162.53 o
  -5   8   2     7159.16     7455.32    310.56 o
  -4   8   2     4736.14     5067.76    175.72 o
  -3   8   2    14756.61    14681.88    380.59 o
  -2   8   2      717.09      821.42     89.92 o
  -1   8   2     7055.84     6900.58    190.54 o
   0   8   2       91.61       81.82     23.65 o
   1   8   2     6753.62     6997.30    187.63 o
   2   8   2      727.29      684.81     87.57 o
   3   8   2    14731.22    15122.98    424.88 o
   4   8   2     4582.87     4784.83    237.17 o
   5   8   2     7238.60     7246.87    241.77 o
   6   8   2     2388.98     2580.31    131.34 o
   7   8   2     1612.95     1685.49    106.83 o
   8   8   2      414.30      400.74     81.21 o
   9   8   2     2561.61     2717.22    198.01 o
  10   8   2      630.12      577.71    104.46 o
  11   8   2      258.32      183.50     84.50 o
  12   8   2      232.17      229.49    101.64 o
  13   8   2      484.29      512.00    128.50 o
  14   8   2     1104.93      865.86    263.95 o
 -13   9   2     1829.03     1635.24    247.89 o
 -12   9   2      745.29      542.54    125.57 o
 -11   9   2     1556.89     1672.93    175.86 o
 -10   9   2      502.86      553.87    109.16 o
  -9   9   2     2184.54     2314.50    187.27 o
  -8   9   2      734.56      831.58    111.68 o
  -7   9   2     2951.40     2850.29    167.51 o
  -6   9   2     1464.94     1428.46    114.83 o
  -5   9   2     1498.77     1483.28     96.18 o
  -4   9   2     1150.36     1262.19     91.56 o
  -3   9   2      962.56      942.54     92.07 o
  -2   9   2     1123.80     1220.39    108.07 o
  -1   9   2     1303.03     1392.21     62.37 o
   0   9   2     2715.42     2690.55    110.90 o
   1   9   2     1122.25     1069.82     74.91 o
   2   9   2      745.83      819.90     90.20 o
   3   9   2      874.60      755.69     80.88 o
   4   9   2      796.28      838.33    101.37 o
   5   9   2     1289.86     1290.19    101.39 o
   6   9   2     1607.01     1525.83    114.34 o
   7   9   2     2802.19     3089.25    191.85 o
   8   9   2      876.52      818.17    112.70 o
   9   9   2     1983.31     1842.14    172.11 o
  10   9   2      432.66      466.26    102.84 o
  11   9   2     1390.77     1398.08    161.40 o
  12   9   2      702.24      652.85    155.86 o
  13   9   2     1873.71     2342.02    255.47 o
 -13  10   2     2388.10     2354.65    300.63 o
 -12  10   2      142.92       91.02    101.94 o
 -11  10   2     2560.59     2992.57    234.66 o
 -10  10   2      389.90      521.59    109.07 o
  -9  10   2     3410.29     3941.25    241.88 o
  -8  10   2       56.06       -3.42     50.75 o
  -7  10   2     2267.37     2417.87    159.07 o
  -6  10   2       64.07       26.23     41.34 o
  -5  10   2     5925.48     6311.64    222.67 o
  -4  10   2      602.33      637.81     64.25 o
  -3  10   2     7143.23     7590.57    277.65 o
  -2  10   2      769.65      963.37     95.51 o
  -1  10   2     5963.35     5825.76    181.77 o
   0  10   2     1302.71     1506.02    100.08 o
   1  10   2     5888.20     5952.12    209.01 o
   2  10   2      726.51      871.49     99.95 o
   3  10   2     7247.34     7564.38    269.35 o
   4  10   2      620.46      628.87     81.27 o
   5  10   2     5882.66     6392.32    256.80 o
   6  10   2       51.36       31.98     43.90 o
   7  10   2     2257.46     2396.00    167.73 o
   8  10   2       60.60       69.79     54.86 o
   9  10   2     3508.47     3343.02    233.24 o
  10  10   2      357.77      261.26    103.51 o
  11  10   2     2677.79     2491.42    220.80 o
  12  10   2      148.14       54.42     98.32 o
  13  10   2     2375.45     2205.49    230.05 o
 -12  11   2     1552.05     1327.39    208.59 o
 -11  11   2     1223.51     1390.61    155.09 o
 -10  11   2     2736.41     2684.71    199.28 o
  -9  11   2     1244.57     1401.81    140.32 o
  -8  11   2     9272.50     9782.80    378.36 o
  -7  11   2     1897.27     2159.17    174.14 o
  -6  11   2     8275.07     8714.97    336.67 o
  -5  11   2      933.43      976.04     79.72 o
  -4  11   2    13832.56    14564.58    458.95 o
  -3  11   2     4573.62     4458.51    217.66 o
  -2  11   2    24902.38    25062.34    616.33 o
  -1  11   2      204.33      164.11     42.77 o
   0  11   2    20087.13    19662.66    451.79 o
   1  11   2      163.13      146.06     40.95 o
   2  11   2    24927.25    24697.15    757.96 o
   3  11   2     4302.34     4375.96    232.08 o
   4  11   2    13573.00    14427.85    448.38 o
   5  11   2      787.92      703.87     96.10 o
   6  11   2     8063.27     8500.79    324.45 o
   7  11   2     1740.22     1574.23    113.21 o
   8  11   2     9099.07     9208.54    379.53 o
   9  11   2     1200.08      924.53    191.96 o
  10  11   2     2707.16     2294.17    270.21 o
  11  11   2     1191.67      875.08    147.90 o
  12  11   2     1374.13     1209.07    176.63 o
 -12  12   2      202.29       72.29    106.95 o
 -11  12   2       60.01       65.75     95.27 o
 -10  12   2      625.72      717.19    128.81 o
  -9  12   2      523.24      476.91    109.25 o
  -8  12   2      289.38      280.68     94.71 o
  -7  12   2        3.61       50.38     69.30 o
  -6  12   2     1777.66     1789.49    161.86 o
  -5  12   2     1243.31     1366.69    137.73 o
  -4  12   2     1088.62      858.27    107.65 o
  -3  12   2      211.94      238.62     76.13 o
  -2  12   2      204.39      122.28     46.39 o
  -1  12   2       64.16       47.15     40.66 o
   0  12   2     1119.11     1172.66     79.26 o
   1  12   2       27.62        7.53     39.14 o
   2  12   2      208.09      173.55     63.94 o
   3  12   2      238.42      219.03     71.05 o
   4  12   2     1042.17     1043.24    113.47 o
   5  12   2     1281.97     1333.37    128.43 o
   6  12   2     1753.16     1925.68    162.94 o
   7  12   2        4.31      -20.49     60.57 o
   8  12   2      300.06      276.98     87.24 o
   9  12   2      518.13      371.87     93.13 o
  10  12   2      648.98      655.54    118.24 o
  11  12   2       50.96       52.75     85.67 o
  12  12   2      180.07      104.99    104.48 o
 -11  13   2      136.86      100.28    107.84 o
 -10  13   2      575.97      386.80    125.44 o
  -9  13   2      136.65       55.65     83.95 o
  -8  13   2       18.87       -6.88     77.97 o
  -7  13   2      338.54      235.46    113.18 o
  -6  13   2      404.93      468.24    101.16 o
  -5  13   2      459.76      442.89     96.03 o
  -4  13   2      507.68      328.99     77.43 o
  -3  13   2      121.72      181.62     55.44 o
  -2  13   2      201.64      158.41     53.81 o
  -1  13   2      283.55      201.55     55.49 o
   0  13   2      173.11      173.87     43.63 o
   1  13   2      267.88      149.37     67.91 o
   2  13   2      297.08      420.41     85.16 o
   3  13   2      162.54      126.53     67.93 o
   4  13   2      755.94      494.40    112.32 o
   5  13   2      510.61      509.71     93.40 o
   6  13   2      411.68      325.81     87.29 o
   7  13   2      322.80      153.47     83.69 o
   8  13   2       71.74      113.65     82.34 o
   9  13   2       72.33       10.71     88.88 o
  10  13   2      711.16      627.09    134.65 o
  11  13   2      198.60      154.99    104.87 o
 -10  14   2     2043.21     2368.52    229.18 o
  -9  14   2      573.91      483.99    123.54 o
  -8  14   2     1210.19     1201.10    161.03 o
  -7  14   2     3841.49     4105.38    334.49 o
  -6  14   2     2446.72     2467.45    207.64 o
  -5  14   2     5221.38     5333.21    330.45 o
  -4  14   2      596.13      541.72    112.47 o
  -3  14   2     3459.67     3639.67    204.30 o
  -2  14   2      411.74      295.55     65.07 o
  -1  14   2     6088.05     6213.19    256.06 o
   0  14   2       18.74      -15.30     47.90 o
   1  14   2     6108.31     6100.52    250.79 o
   2  14   2      371.04      285.78     85.19 o
   3  14   2     3289.34     3639.60    401.67 o
   4  14   2      620.70      489.94    106.35 o
   5  14   2     5059.09     5385.55    305.48 o
   6  14   2     2369.67     2912.28    209.68 o
   7  14   2     3765.45     4332.92    260.20 o
   8  14   2     1247.50     1382.30    203.28 o
   9  14   2      571.48      433.44    126.91 o
  10  14   2     2126.28     1916.49    220.08 o
 -10  15   2     1714.48     1458.67    221.93 o
  -9  15   2     1041.30     1233.15    178.68 o
  -8  15   2      778.73      933.24    151.98 o
  -7  15   2     1488.77     1202.69    241.43 o
  -6  15   2     2214.27     2296.53    225.33 o
  -5  15   2      360.67      205.71    104.89 o
  -4  15   2     2151.00     2509.16    188.27 o
  -3  15   2      816.95      850.58    101.70 o
  -2  15   2      712.21      661.81    117.54 o
  -1  15   2      225.97      241.95     71.15 o
   0  15   2     2919.15     2775.01    219.75 o
   1  15   2      252.78      312.79     95.67 o
   2  15   2      745.40      645.45    121.66 o
   3  15   2      838.55      650.08    119.73 o
   4  15   2     2199.71     2455.62    212.41 o
   5  15   2      377.82      360.00    108.96 o
   6  15   2     2238.89     1797.32    335.53 o
   7  15   2     1458.59     1273.54    158.02 o
   8  15   2      785.22      706.30    136.16 o
   9  15   2      909.29      922.89    156.27 o
  10  15   2     1619.17     1891.77    283.79 o
  -9  16   2      100.66      128.68    117.64 o
  -8  16   2      457.85      309.10    153.15 o
  -7  16   2      738.37      488.26    130.63 o
  -6  16   2      647.84      361.90    124.37 o
  -5  16   2      120.05      172.82     77.97 o
  -4  16   2      389.65      462.13     94.50 o
  -3  16   2      105.27       62.25     65.65 o
  -2  16   2       22.90       99.56     73.99 o
  -1  16   2       34.31       59.74     81.28 o
   0  16   2      133.25      108.91     83.55 o
   1  16   2       35.64       53.26     77.79 o
   2  16   2       12.75        8.79     72.55 o
   3  16   2      129.58      169.25     89.65 o
   4  16   2      326.98      187.52     92.27 o
   5  16   2      133.78       89.49     99.20 o
   6  16   2      655.15      349.38    123.76 o
   7  16   2      798.83      531.08    211.43 o
   8  16   2      514.23      325.81    125.97 o
   9  16   2      123.27        7.90    119.74 o
  -7  17   2      208.91      174.76    169.58 o
  -6  17   2      108.64       18.27     94.63 o
  -5  17   2      835.20      795.26    152.25 o
  -4  17   2        5.40      -34.86     91.74 o
  -3  17   2      317.86      362.76    108.83 o
  -2  17   2      118.47       68.16     89.32 o
  -1  17   2       31.21       17.96     82.73 o
   0  17   2       41.31       38.86     82.25 o
   1  17   2       29.37       44.54     87.23 o
   2  17   2      131.38       59.63     92.04 o
   3  17   2      301.62      147.57    133.07 o
   4  17   2        5.80       27.08     85.73 o
   5  17   2      813.32      616.97    143.37 o
   6  17   2      124.57      -18.57    104.71 o
   7  17   2      197.16      143.70    160.07 o
  -6  18   2      942.28      959.32    186.71 o
  -5  18   2      500.69      331.68    139.80 o
  -4  18   2     1576.63     1964.38    310.47 o
  -3  18   2      795.04      237.53    187.31 o
  -2  18   2      548.20      470.06    156.01 o
  -1  18   2      282.94       90.38    118.54 o
   0  18   2      117.24       98.90    151.45 o
   1  18   2      204.49       41.35    119.58 o
   2  18   2      467.11      576.57    139.82 o
   3  18   2      675.69      736.44    155.96 o
   4  18   2     1577.04     1338.58    230.90 o
   5  18   2      422.56      430.28    172.50 o
   6  18   2     1014.55      879.99    266.32 o
  -4  19   2      184.34       51.88    127.11 o
  -3  19   2      197.78       84.35    139.13 o
  -2  19   2       73.17      178.14    140.43 o
  -1  19   2      314.72      272.13    133.64 o
   0  19   2     1474.40     1211.34    218.98 o
   1  19   2      317.48      609.74    174.03 o
   2  19   2      112.50      246.00    139.33 o
   3  19   2      201.44      140.48    138.66 o
   4  19   2      220.13      241.59    162.02 o
   1   0   3     4499.15     4153.56     66.18 o
   2   0   3      526.34      560.57     22.16 o
   3   0   3     2718.18     3164.21     84.92 o
   4   0   3     7107.76     7213.05    156.71 o
   5   0   3     2612.00     2497.03    106.18 o
   6   0   3    12996.94    14161.81    403.28 o
   7   0   3    13202.13    13289.91    396.01 o
   8   0   3      516.80      437.98     66.52 o
   9   0   3     3688.14     4045.65    293.45 o
  10   0   3      737.02      664.60    108.49 o
  11   0   3     5609.28     6201.47    340.41 o
  12   0   3      167.90       51.78     83.51 o
  13   0   3     5928.61     6364.72    329.58 o
  14   0   3      233.51      103.64     87.40 o
  15   0   3     3436.67     3080.19    248.74 o
 -15   1   3     1323.87     1237.16    179.62 o
 -14   1   3     1648.69     1638.14    186.91 o
 -13   1   3      801.75      574.25    123.79 o
 -12   1   3     3268.43     2807.42    216.11 o
 -11   1   3     2790.71     2761.69    197.44 o
 -10   1   3     1142.79     1086.94    112.37 o
  -9   1   3     3603.27     3643.99    181.98 o
  -8   1   3      286.80      331.71     64.30 o
  -7   1   3     1992.36     1899.94    116.01 o
  -6   1   3     3197.99     3148.60    142.33 o
  -5   1   3     2446.27     2385.73    111.09 o
  -4   1   3     2805.96     2729.22     96.42 o
  -3   1   3     4971.38     4789.51    110.78 o
  -2   1   3     1087.26     1058.05     33.30 o
  -1   1   3      189.95      181.63      9.40 o
   0   1   3     4755.93     4641.31     78.08 o
   1   1   3      200.79      204.72     10.12 o
   2   1   3     1151.75     1142.11     34.55 o
   3   1   3     4837.73     4798.97     99.53 o
   4   1   3     2910.87     3055.88    112.03 o
   5   1   3     2393.31     2314.45     92.80 o
   6   1   3     3366.98     3274.37    139.86 o
   7   1   3     1939.44     1781.91    127.90 o
   8   1   3      342.44      228.76     62.25 o
   9   1   3     3613.65     3273.10    249.45 o
  10   1   3     1312.60     1104.92    174.50 o
  11   1   3     2891.22     2768.68    257.26 o
  12   1   3     3443.49     3330.65    258.27 o
  13   1   3      949.43      987.04    146.41 o
  14   1   3     1705.95     1447.68    193.21 o
  15   1   3     1530.70     1605.38    198.38 o
 -15   2   3       19.50       -8.43    120.36 o
 -14   2   3      325.80      421.25    125.03 o
 -13   2   3      607.97      503.20    108.32 o
 -12   2   3     1809.50     1837.27    177.16 o
 -11   2   3     1609.98     1403.67    144.96 o
 -10   2   3     1073.63     1137.71    153.11 o
  -9   2   3     1606.51     1679.99    114.67 o
  -8   2   3     2699.09     2828.28    139.74 o
  -7   2   3     6153.63     5995.68    210.22 o
  -6   2   3     1663.61     1808.15     97.06 o
  -5   2   3      660.44      636.78     55.32 o
  -4   2   3     5335.23     5638.59    136.20 o
  -3   2   3     7759.61     7367.46    151.10 o
  -2   2   3     1564.40     1914.58     52.43 o
  -1   2   3     4345.56     4499.30     73.87 o
   0   2   3     3165.98     3608.19     67.93 o
   1   2   3     3954.79     4059.15     83.82 o
   2   2   3     1286.65     1558.23     40.35 o
   3   2   3     8288.19     7796.61    159.57 o
   4   2   3     6130.65     6474.07    146.61 o
   5   2   3      785.30      761.72     42.18 o
   6   2   3     2052.27     2214.39     96.46 o
   7   2   3     6474.00     6729.85    200.01 o
   8   2   3     3107.07     3245.66    155.62 o
   9   2   3     1799.53     2105.45    121.53 o
  10   2   3     1145.04     1328.67    130.60 o
  11   2   3     2026.75     1719.17    198.51 o
  12   2   3     1826.96     1877.93    172.15 o
  13   2   3      669.16      683.06    130.99 o
  14   2   3      354.88      356.78    110.32 o
  15   2   3        6.70       25.13    109.45 o
 -15   3   3     1636.88     2121.31    257.09 o
 -14   3   3     2523.13     2452.63    228.03 o
 -13   3   3     1769.19     1922.38    190.03 o
 -12   3   3     2323.63     2292.81    192.60 o
 -11   3   3      801.90      802.90    128.71 o
 -10   3   3     5632.85     5784.57    266.91 o
  -9   3   3     1236.63     1270.25     97.79 o
  -8   3   3     4986.83     5149.06    191.64 o
  -7   3   3     2840.48     2729.05    127.96 o
  -6   3   3     2774.89     2679.36    138.78 o
  -5   3   3     6028.31     5835.99    199.88 o
  -4   3   3      188.39      207.12     35.60 o
  -3   3   3    10288.90    10254.97    213.69 o
  -2   3   3     7590.44     8099.44    152.43 o
  -1   3   3     2090.11     2325.75     49.39 o
   0   3   3      269.49      276.39     16.66 o
   1   3   3     1878.36     1996.01     53.78 o
   2   3   3     7653.89     8500.22    152.44 o
   3   3   3    11121.11    11044.72    229.33 o
   4   3   3      163.17      166.16     27.01 o
   5   3   3     5778.75     5590.27    174.28 o
   6   3   3     2578.65     2467.24    111.55 o
   7   3   3     2730.56     2766.70    125.55 o
   8   3   3     4975.52     5171.31    168.72 o
   9   3   3     1258.20     1205.09    108.99 o
  10   3   3     5242.44     5393.18    216.28 o
  11   3   3      817.47      694.65    108.43 o
  12   3   3     2130.71     2032.25    182.11 o
  13   3   3     1753.45     1632.06    176.46 o
  14   3   3     2399.38     2609.62    230.45 o
  15   3   3     1650.50     1596.79    197.94 o
 -14   4   3      207.10      353.09    116.94 o
 -13   4   3     4657.96     4986.72    298.00 o
 -12   4   3     1619.72     1494.64    165.61 o
 -11   4   3     1230.49     1428.48    145.74 o
 -10   4   3      256.22      135.59    111.05 o
  -9   4   3     2346.21     2052.05    155.77 o
  -8   4   3     6721.71     6579.07    258.58 o
  -7   4   3     1294.92     1332.48    107.64 o
  -6   4   3    11117.73    10832.55    331.60 o
  -5   4   3     2676.38     2652.12    136.57 o
  -4   4   3    17815.26    17559.29    419.76 o
  -3   4   3     7088.47     7322.14    168.76 o
  -2   4   3    18882.44    18257.12    364.99 o
  -1   4   3     8878.75     8843.38    146.31 o
   0   4   3    53372.43    47307.97    741.26 o
   1   4   3     8125.20     8401.48    174.80 o
   2   4   3    18334.18    18008.76    334.16 o
   3   4   3     6854.49     6920.84    175.19 o
   4   4   3    17814.58    17351.45    419.60 o
   5   4   3     2973.88     3292.58    122.47 o
   6   4   3    10476.52    10147.75    322.78 o
   7   4   3     1191.87     1087.42     95.56 o
   8   4   3     6141.10     6229.66    214.38 o
   9   4   3     2391.57     2242.18    110.40 o
  10   4   3      257.87      267.78     61.02 o
  11   4   3     1255.72      881.65    130.60 o
  12   4   3     1561.83     1657.39    167.81 o
  13   4   3     4945.54     5218.76    334.89 o
  14   4   3      197.74      223.82    115.04 o
 -14   5   3      424.23      513.97    154.82 o
 -13   5   3      213.36      177.05     99.88 o
 -12   5   3      382.32      276.39     95.48 o
 -11   5   3      805.27      823.15    121.85 o
 -10   5   3      956.01      938.99    139.24 o
  -9   5   3     3092.30     3028.29    191.84 o
  -8   5   3     1614.90     1556.06    159.82 o
  -7   5   3     3415.11     3281.12    237.10 o
  -6   5   3     3135.80     2918.80    154.85 o
  -5   5   3     1006.79     1132.26     91.27 o
  -4   5   3     3617.48     3202.44    119.86 o
  -3   5   3    12197.72    12810.62    305.65 o
  -2   5   3     8627.32     9264.65    197.50 o
  -1   5   3     6366.39     6892.09    140.43 o
   0   5   3    54832.92    48799.38    849.83 o
   1   5   3     7334.53     7839.91    179.22 o
   2   5   3     9226.43     9320.49    219.93 o
   3   5   3    13209.77    13635.06    299.96 o
   4   5   3     3811.88     3566.18    126.61 o
   5   5   3     1192.47     1252.27     78.85 o
   6   5   3     3091.68     3086.98    144.69 o
   7   5   3     4052.82     3777.28    179.98 o
   8   5   3     1590.45     1569.70    104.80 o
   9   5   3     3343.60     3478.23    158.48 o
  10   5   3     1062.46     1141.53    158.46 o
  11   5   3      914.34      787.03    117.36 o
  12   5   3      459.17      292.96     90.58 o
  13   5   3      272.50      301.71    106.31 o
  14   5   3      478.14      749.27    143.46 o
 -14   6   3      190.11      257.98    140.94 o
 -13   6   3      977.99      913.34    203.74 o
 -12   6   3       13.21       79.61     81.22 o
 -11   6   3     1820.34     2076.15    184.45 o
 -10   6   3      170.97      125.10     63.97 o
  -9   6   3     4955.97     4956.32    247.10 o
  -8   6   3       39.44       20.82     47.43 o
  -7   6   3     3507.25     3294.39    177.33 o
  -6   6   3      327.48      358.56     62.05 o
  -5   6   3     4616.36     4898.37    167.01 o
  -4   6   3     2640.84     2743.62    171.92 o
  -3   6   3     2291.60     2256.86     88.96 o
  -2   6   3     1234.37     1340.11     61.54 o
  -1   6   3      632.81      609.98     34.51 o
   0   6   3     4289.20     4794.45    126.11 o
   1   6   3      431.86      405.30     35.15 o
   2   6   3     1170.18     1184.79     69.29 o
   3   6   3     2180.28     2116.47     89.97 o
   4   6   3     2566.23     2863.74    109.30 o
   5   6   3     4716.86     4723.96    167.53 o
   6   6   3      253.85      234.08     42.09 o
   7   6   3     3099.28     2953.42    139.32 o
   8   6   3       61.28       58.96     47.36 o
   9   6   3     5152.01     5129.70    331.43 o
  10   6   3      199.43      153.16    111.73 o
  11   6   3     1716.20     1809.38    139.95 o
  12   6   3       14.79      -12.18     76.57 o
  13   6   3     1007.66      708.54    140.03 o
  14   6   3      201.91      215.97    115.52 o
 -14   7   3      260.24      276.31    135.58 o
 -13   7   3     1692.40     1645.42    194.62 o
 -12   7   3        5.91      -63.06     74.45 o
 -11   7   3     4777.42     5051.44    281.04 o
 -10   7   3       27.90       54.35     65.46 o
  -9   7   3     6745.37     6839.93    337.62 o
  -8   7   3      335.27      361.58     78.18 o
  -7   7   3     3885.43     4011.21    206.23 o
  -6   7   3     2245.34     2086.82    140.11 o
  -5   7   3     9709.57     9319.75    318.81 o
  -4   7   3      224.22      227.55     47.29 o
  -3   7   3    15843.71    15412.67    386.62 o
  -2   7   3     2375.98     2489.94     99.79 o
  -1   7   3    38171.90    35077.56    645.56 o
   0   7   3       18.25        7.52     18.64 o
   1   7   3    38267.30    36063.81    725.84 o
   2   7   3     2020.80     2091.27    109.77 o
   3   7   3    15929.37    15064.88    383.20 o
   4   7   3      117.71      125.30     43.81 o
   5   7   3    10508.85    10402.64    292.12 o
   6   7   3     2238.60     2487.18    129.30 o
   7   7   3     4151.43     4422.74    176.19 o
   8   7   3      442.55      552.23     84.65 o
   9   7   3     6836.26     6826.22    295.22 o
  10   7   3       46.05       54.47     62.50 o
  11   7   3     4716.43     4975.66    276.58 o
  12   7   3       15.44       14.10     78.28 o
  13   7   3     1647.33     1702.62    188.45 o
  14   7   3      296.33      190.84    117.87 o
 -13   8   3      183.03      257.88    132.86 o
 -12   8   3     1676.73     1852.70    192.42 o
 -11   8   3       24.64      -34.82     74.67 o
 -10   8   3     5242.55     5230.75    278.36 o
  -9   8   3      149.09      156.62     70.05 o
  -8   8   3     4114.11     4079.64    225.87 o
  -7   8   3      986.52      836.08    102.90 o
  -6   8   3     9335.97     9440.16    332.03 o
  -5   8   3      516.34      572.30     84.36 o
  -4   8   3     3643.93     3341.07    144.72 o
  -3   8   3     2517.80     2466.87    118.12 o
  -2   8   3     8691.94     8421.67    266.96 o
  -1   8   3      149.70      143.17     33.12 o
   0   8   3     5650.57     5693.96    177.07 o
   1   8   3      161.72      149.56     30.58 o
   2   8   3     8815.98     8699.04    268.19 o
   3   8   3     2620.20     2646.98    146.99 o
   4   8   3     3977.76     3611.04    148.76 o
   5   8   3      545.00      475.56     61.18 o
   6   8   3     9556.53     9802.30    294.11 o
   7   8   3      955.67     1087.76    144.61 o
   8   8   3     4096.81     4473.17    222.99 o
   9   8   3      138.54      127.27     64.44 o
  10   8   3     5222.91     5319.84    316.46 o
  11   8   3       27.13      -19.90     67.70 o
  12   8   3     1667.48     1813.17    236.98 o
  13   8   3      154.04       74.10    104.13 o
 -13   9   3      490.98      341.37    147.17 o
 -12   9   3     2547.29     2517.73    260.56 o
 -11   9   3     1102.92     1303.68    190.00 o
 -10   9   3     5150.11     5398.14    510.85 o
  -9   9   3     1291.78     1280.44    142.18 o
  -8   9   3     7772.16     8073.88    389.63 o
  -7   9   3      360.22      339.46     70.58 o
  -6   9   3     7838.53     8425.99    268.56 o
  -5   9   3      136.15      140.88     43.51 o
  -4   9   3     5788.11     6054.33    204.84 o
  -3   9   3      620.44      711.68     65.98 o
  -2   9   3     4768.05     4678.41    192.54 o
  -1   9   3      160.06      187.49     36.08 o
   0   9   3     2698.57     2893.58    116.20 o
   1   9   3      123.54      185.86     37.99 o
   2   9   3     4990.18     4720.22    189.49 o
   3   9   3      672.70      783.25     79.86 o
   4   9   3     5741.27     5683.80    277.42 o
   5   9   3      153.82      136.53     65.90 o
   6   9   3     7643.03     7908.89    240.46 o
   7   9   3      309.95      426.29     66.48 o
   8   9   3     7375.32     7876.52    272.65 o
   9   9   3     1080.07     1048.80    129.80 o
  10   9   3     4790.42     4960.94    273.42 o
  11   9   3      969.00      794.68    130.42 o
  12   9   3     2357.74     2289.31    211.96 o
  13   9   3      365.92      345.05    124.12 o
 -13  10   3     1041.64     1021.99    197.64 o
 -12  10   3      514.47      517.13    145.23 o
 -11  10   3     1498.08     1680.56    184.90 o
 -10  10   3     2379.42     2334.99    279.79 o
  -9  10   3     1915.17     1755.84    151.92 o
  -8  10   3      575.27      442.74     85.97 o
  -7  10   3     2182.18     2078.17    170.44 o
  -6  10   3       91.36       77.07     44.52 o
  -5  10   3     1538.32     1376.83    101.46 o
  -4  10   3     2498.37     2509.35    131.17 o
  -3  10   3     1169.35     1085.24    122.35 o
  -2  10   3     7421.17     7368.68    222.01 o
  -1  10   3     3788.68     3839.78    145.15 o
   0  10   3     5234.93     5206.53    169.39 o
   1  10   3     3728.92     3899.52    185.36 o
   2  10   3     7546.18     7834.12    299.57 o
   3  10   3     1230.23     1099.78    100.06 o
   4  10   3     2409.85     2548.25    152.34 o
   5  10   3     1578.39     1578.59    127.08 o
   6  10   3      120.63      127.13     53.46 o
   7  10   3     2209.88     2204.07    126.50 o
   8  10   3      635.82      592.15     87.73 o
   9  10   3     2019.89     1802.60    173.07 o
  10  10   3     2498.16     2505.95    203.31 o
  11  10   3     1633.84     1665.03    181.37 o
  12  10   3      622.36      681.54    142.54 o
  13  10   3     1116.42     1063.71    177.76 o
 -12  11   3     1491.96     1119.61    174.94 o
 -11  11   3     2128.68     2243.08    212.14 o
 -10  11   3     1709.90     1880.78    268.29 o
  -9  11   3     4688.96     5008.22    258.43 o
  -8  11   3      572.13      430.18     96.44 o
  -7  11   3     3393.93     3426.90    226.60 o
  -6  11   3     1322.49     1278.04    131.93 o
  -5  11   3     7471.01     7478.58    363.83 o
  -4  11   3     1938.08     1976.28    153.01 o
  -3  11   3     5686.32     5453.23    248.48 o
  -2  11   3     1333.59     1351.63    102.06 o
  -1  11   3     4695.25     4270.42    177.76 o
   0  11   3      584.99      633.20     68.53 o
   1  11   3     4910.11     5058.14    218.77 o
   2  11   3     1400.39     1636.80    179.56 o
   3  11   3     5847.22     6031.49    268.54 o
   4  11   3     2012.89     1966.63    149.42 o
   5  11   3     7677.84     7786.69    293.47 o
   6  11   3     1506.14     1318.60    128.72 o
   7  11   3     3772.44     4330.26    309.44 o
   8  11   3      649.57      602.96     92.31 o
   9  11   3     4974.40     5413.11    263.28 o
  10  11   3     1747.99     1695.63    160.63 o
  11  11   3     2060.19     1942.50    197.25 o
  12  11   3     1490.83     1535.58    189.01 o
 -12  12   3     3383.47     3335.53    283.66 o
 -11  12   3     1432.71     1545.43    186.45 o
 -10  12   3     2235.32     2396.59    221.07 o
  -9  12   3     1289.95     1273.59    183.09 o
  -8  12   3     3272.29     3308.70    238.69 o
  -7  12   3     2506.99     2842.08    213.18 o
  -6  12   3     4194.58     4235.83    244.56 o
  -5  12   3      688.46      549.91     94.34 o
  -4  12   3     2775.56     2756.30    197.92 o
  -3  12   3      514.67      473.41     90.31 o
  -2  12   3     3622.76     3614.00    170.39 o
  -1  12   3      499.58      333.24     58.94 o
   0  12   3     5278.97     5090.99    197.27 o
   1  12   3      504.62      413.14     66.30 o
   2  12   3     3451.99     3724.06    227.46 o
   3  12   3      485.26      396.88     84.60 o
   4  12   3     2407.30     2656.07    194.03 o
   5  12   3      668.91      617.14     91.96 o
   6  12   3     4246.24     4361.89    232.13 o
   7  12   3     2428.04     3063.58    205.06 o
   8  12   3     3424.24     3690.33    230.96 o
   9  12   3     1129.89     1321.70    179.47 o
  10  12   3     2058.43     2155.54    180.80 o
  11  12   3     1407.92     1377.73    161.94 o
  12  12   3     3350.73     3611.78    253.76 o
 -11  13   3     1035.37     1242.85    177.68 o
 -10  13   3     1289.82     1158.96    173.83 o
  -9  13   3     3496.30     4179.79    458.66 o
  -8  13   3      456.30      515.34    114.66 o
  -7  13   3     5649.92     5906.03    306.48 o
  -6  13   3      795.00      855.65    124.01 o
  -5  13   3     7163.51     7153.01    610.79 o
  -4  13   3      540.08      400.52     74.58 o
  -3  13   3     7949.57     7566.03    273.52 o
  -2  13   3       89.04      125.49     49.69 o
  -1  13   3    13135.88    13069.41    380.07 o
   0  13   3      918.84      914.14     83.06 o
   1  13   3    13034.77    13042.42    481.25 o
   2  13   3      115.94       32.28     67.80 o
   3  13   3     8011.40     7857.80    338.43 o
   4  13   3      470.40      416.78    107.14 o
   5  13   3     7217.90     8113.61    380.04 o
   6  13   3      737.50      603.27    104.99 o
   7  13   3     5577.29     5951.46    292.28 o
   8  13   3      441.82      530.91    146.63 o
   9  13   3     3285.78     3569.46    249.32 o
  10  13   3     1340.32     1357.03    235.68 o
  11  13   3      937.22      950.54    172.46 o
 -10  14   3      122.02      120.56    114.99 o
  -9  14   3     1071.31      655.24    138.04 o
  -8  14   3     1729.42     1992.79    201.81 o
  -7  14   3     4978.90     5075.72    339.28 o
  -6  14   3      416.27      201.84     90.46 o
  -5  14   3     3714.93     3625.81    238.40 o
  -4  14   3       44.56       54.67     59.65 o
  -3  14   3     3342.03     3418.05    183.90 o
  -2  14   3      106.06      194.28     63.74 o
  -1  14   3     5100.03     5024.96    231.07 o
   0  14   3      281.55      261.86     67.05 o
   1  14   3     4955.85     4606.51    300.16 o
   2  14   3       84.31      153.53     76.25 o
   3  14   3     3508.68     3682.32    237.35 o
   4  14   3       76.98       46.09     72.88 o
   5  14   3     4043.36     4039.78    258.59 o
   6  14   3      545.85      534.43    109.14 o
   7  14   3     4855.07     5944.32    297.76 o
   8  14   3     2043.55     2030.70    301.97 o
   9  14   3     1102.47     1018.35    156.07 o
  10  14   3      197.43      223.69    138.06 o
  -9  15   3     1606.62     1800.95    226.90 o
  -8  15   3      977.52      763.31    142.56 o
  -7  15   3      727.75      701.22    132.59 o
  -6  15   3     3162.55     3332.00    244.75 o
  -5  15   3      300.88      216.12     87.19 o
  -4  15   3     2034.47     1982.51    153.62 o
  -3  15   3      647.77      755.99     98.82 o
  -2  15   3     1883.34     1912.44    142.24 o
  -1  15   3      188.26      120.69     57.94 o
   0  15   3     3037.56     3089.63    183.09 o
   1  15   3      207.15      127.80     75.24 o
   2  15   3     1943.54     1901.41    215.45 o
   3  15   3      649.00      766.19    125.74 o
   4  15   3     2155.98     2262.17    204.11 o
   5  15   3      300.39      423.37    111.08 o
   6  15   3     3060.13     3118.92    255.34 o
   7  15   3      701.10      811.14    137.66 o
   8  15   3      972.34     1045.80    155.73 o
   9  15   3     1566.25     1519.73    220.45 o
  -8  16   3     7128.09     7765.36    394.51 o
  -7  16   3      265.20      354.23    119.05 o
  -6  16   3     7288.75     7690.16    328.46 o
  -5  16   3       94.30       83.44     84.91 o
  -4  16   3     8921.29     9569.00    382.62 o
  -3  16   3       23.19       34.97     62.68 o
  -2  16   3    15563.65    15889.15    468.81 o
  -1  16   3      669.83      599.89    120.10 o
   0  16   3    21933.71    22351.96    766.42 o
   1  16   3      489.93      388.57    112.24 o
   2  16   3    15933.54    15458.35    590.73 o
   3  16   3        8.90      -25.71     81.06 o
   4  16   3     9022.50     9089.48    426.29 o
   5  16   3       48.09       54.09    100.08 o
   6  16   3     7017.03     7597.10    423.71 o
   7  16   3      206.76      229.51    150.85 o
   8  16   3     6802.57     6765.92    486.07 o
  -7  17   3     2995.49     3246.66    259.83 o
  -6  17   3      365.84      270.75    110.93 o
  -5  17   3     3076.52     3498.29    262.39 o
  -4  17   3      490.59      299.33    118.18 o
  -3  17   3     2370.23     2451.66    245.49 o
  -2  17   3      404.31      334.07    131.91 o
  -1  17   3     3825.50     4703.76    699.55 o
   0  17   3      272.17      231.02    104.42 o
   1  17   3     3872.82     4263.52    296.94 o
   2  17   3      449.99      312.37    109.77 o
   3  17   3     2547.25     2799.54    247.30 o
   4  17   3      550.55      512.05    132.51 o
   5  17   3     3294.57     2492.44    362.57 o
   6  17   3      387.31      293.52    191.31 o
   7  17   3     3076.08     3610.08    458.28 o
  -6  18   3      308.41      265.55    144.18 o
  -5  18   3     2051.64     2378.91    256.60 o
  -4  18   3      392.71      229.05    125.13 o
  -3  18   3     4731.33     5173.33    347.03 o
  -2  18   3       50.76       50.06    108.65 o
  -1  18   3     2177.10     2046.63    262.46 o
   0  18   3       20.68       11.12    110.07 o
   1  18   3     2147.10     2187.51    266.14 o
   2  18   3      115.47       43.95    113.33 o
   3  18   3     4685.36     4665.54    385.31 o
   4  18   3      308.79      251.81    135.04 o
   5  18   3     2243.38     2822.63    396.51 o
   6  18   3      183.94      -68.69    163.17 o
  -4  19   3      688.79      547.10    165.02 o
  -3  19   3     1724.43     1660.98    250.67 o
  -2  19   3      380.07      116.85    135.97 o
  -1  19   3     4601.25     5719.70    752.27 o
   0  19   3      299.32      314.98    145.43 o
   1  19   3     4582.83     5393.93    418.02 o
   2  19   3      371.54      337.78    152.22 o
   3  19   3     1827.93     2333.01    288.36 o
   4  19   3      679.58      510.63    210.54 o
   0   0   4   113163.41    81463.50   1516.75 o
   1   0   4     3596.37     2978.83     49.00 o
   2   0   4    13446.56    14044.84    211.17 o
   3   0   4     2533.25     2820.76     67.43 o
   4   0   4    84611.66    72057.84   1198.33 o
   5   0   4     3207.38     3487.69    118.63 o
   6   0   4    38210.84    35472.78    808.19 o
   7   0   4       61.34       46.29     38.49 o
   8   0   4    16472.11    16790.46    493.64 o
   9   0   4      157.67      128.10     65.63 o
  10   0   4    11330.35    11643.87    534.14 o
  11   0   4       16.53       -3.43     70.38 o
  12   0   4     6673.23     6665.52    364.14 o
  13   0   4      140.62      162.38     86.76 o
  14   0   4     1925.50     1791.20    175.31 o
  15   0   4      217.01      238.63    117.85 o
 -15   1   4     2705.32     2658.00    309.21 o
 -14   1   4       35.88      -48.97     90.18 o
 -13   1   4     3471.55     3585.68    248.68 o
 -12   1   4      362.65      285.38     92.53 o
 -11   1   4    10267.71     9885.54    379.89 o
 -10   1   4        3.43       10.18     54.02 o
  -9   1   4     2772.79     2987.80    168.65 o
  -8   1   4     1464.83     1523.00    113.83 o
  -7   1   4     5323.53     5241.30    201.69 o
  -6   1   4     2737.47     2554.72    127.46 o
  -5   1   4    17425.27    16883.74    456.22 o
  -4   1   4     3912.05     3985.46    109.21 o
  -3   1   4    23159.02    21853.51    397.96 o
  -2   1   4     1961.20     1926.86     48.26 o
  -1   1   4    32894.84    27876.49    382.35 o
   0   1   4     2040.22     2001.67     42.08 o
   1   1   4    32705.77    27675.58    380.93 o
   2   1   4     1860.29     1845.32     40.77 o
   3   1   4    23112.81    21284.55    345.27 o
   4   1   4     3615.71     3532.50    102.82 o
   5   1   4    17748.19    16951.37    356.23 o
   6   1   4     2635.85     2506.80     99.12 o
   7   1   4     5264.82     4978.87    275.51 o
   8   1   4     1463.52     1455.27    137.18 o
   9   1   4     2879.17     2657.57    198.28 o
  10   1   4        3.92       22.79     59.03 o
  11   1   4    10266.00    10532.02    438.90 o
  12   1   4      329.81      334.44    120.73 o
  13   1   4     3454.43     3035.01    234.43 o
  14   1   4       28.31       72.33     86.78 o
  15   1   4     2727.21     2582.68    222.96 o
 -15   2   4      635.90      270.26    160.06 o
 -14   2   4     1532.04     1993.02    208.52 o
 -13   2   4     1043.64      972.22    164.78 o
 -12   2   4      811.64      589.41    120.37 o
 -11   2   4     2560.30     2687.55    196.53 o
 -10   2   4     1129.45     1382.60    133.61 o
  -9   2   4     8889.14     9169.98    292.60 o
  -8   2   4      808.57      818.95     80.24 o
  -7   2   4    10640.29    10516.70    304.34 o
  -6   2   4      804.74      853.98     70.33 o
  -5   2   4    19714.82    18947.43    456.67 o
  -4   2   4      851.63      682.76     41.42 o
  -3   2   4     7491.97     7845.76    156.61 o
  -2   2   4    11116.82    11643.15    203.35 o
  -1   2   4    13188.67    13323.21    202.86 o
   0   2   4     1189.39     1727.32     43.04 o
   1   2   4    13650.82    14054.15    211.14 o
   2   2   4    12241.40    13155.78    197.14 o
   3   2   4     7545.24     7799.77    147.91 o
   4   2   4     1176.79     1088.94     46.48 o
   5   2   4    19787.85    18664.21    387.29 o
   6   2   4      878.05     1098.17     57.83 o
   7   2   4    10977.47    10754.62    265.89 o
   8   2   4      936.67      888.76     62.77 o
   9   2   4     9276.72     9251.84    288.53 o
  10   2   4     1311.10     1330.36    130.15 o
  11   2   4     2722.15     2522.33    188.69 o
  12   2   4      914.04      973.43    148.14 o
  13   2   4     1038.07      772.94    142.25 o
  14   2   4     1670.64     1888.02    280.13 o
  15   2   4      782.98      768.61    149.04 o
 -15   3   4       68.09      112.70    133.23 o
 -14   3   4     1361.24     1381.26    177.10 o
 -13   3   4      275.38      339.15    108.18 o
 -12   3   4     1745.34     1836.23    172.88 o
 -11   3   4     1944.57     1755.96    162.49 o
 -10   3   4     2414.07     2242.72    183.20 o
  -9   3   4     3402.44     3470.09    163.82 o
  -8   3   4     3005.55     3138.35    144.63 o
  -7   3   4    13325.95    13921.98    373.24 o
  -6   3   4      177.33      183.32     39.42 o
  -5   3   4    20230.06    19628.52    511.81 o
  -4   3   4       31.01       55.40     20.16 o
  -3   3   4    28581.59    27012.60    516.25 o
  -2   3   4     7830.09     7865.85    146.61 o
  -1   3   4    11779.09    11744.23    179.69 o
   0   3   4     7090.40     7089.32    131.06 o
   1   3   4    13013.21    13022.40    231.79 o
   2   3   4     7735.25     7683.87    150.35 o
   3   3   4    28224.62    25794.97    480.61 o
   4   3   4       46.50       94.74     23.98 o
   5   3   4    20210.75    19440.43    435.78 o
   6   3   4      150.36      144.19     30.90 o
   7   3   4    13133.97    13517.56    334.17 o
   8   3   4     2834.71     2474.86    114.97 o
   9   3   4     3384.55     3113.45    159.59 o
  10   3   4     2218.28     2237.13    135.62 o
  11   3   4     1836.78     1639.99    155.02 o
  12   3   4     1740.92     1443.72    157.24 o
  13   3   4      249.83      281.11     98.32 o
  14   3   4     1268.11     1378.56    179.13 o
  15   3   4       47.99      108.74    113.74 o
 -14   4   4     2065.75     1892.94    243.84 o
 -13   4   4     2718.84     2344.52    261.87 o
 -12   4   4     5591.52     5929.19    307.25 o
 -11   4   4     5199.36     4899.28    268.62 o
 -10   4   4     8834.13     8147.95    328.36 o
  -9   4   4     9369.25     9683.02    347.55 o
  -8   4   4    11847.46    11841.97    392.69 o
  -7   4   4     7412.75     7456.47    224.62 o
  -6   4   4    21927.98    20927.21    513.24 o
  -5   4   4    12801.75    13206.46    376.18 o
  -4   4   4    29738.88    26755.91    613.21 o
  -3   4   4     6909.97     6694.93    156.33 o
  -2   4   4    16796.63    15917.45    267.06 o
  -1   4   4     3131.37     3540.33     68.40 o
   0   4   4    20167.99    19193.10    293.27 o
   1   4   4     3253.38     3579.81     83.92 o
   2   4   4    17100.61    16210.07    300.18 o
   3   4   4     6432.87     6148.77    150.69 o
   4   4   4    29020.07    26368.05    566.45 o
   5   4   4    12329.67    12609.25    333.18 o
   6   4   4    21403.72    21157.26    569.49 o
   7   4   4     6757.94     7127.99    228.72 o
   8   4   4    12045.51    12293.11    314.81 o
   9   4   4     9075.25     9572.68    273.07 o
  10   4   4     8533.62     8268.65    285.07 o
  11   4   4     5428.01     5637.05    307.22 o
  12   4   4     5563.92     5803.85    298.79 o
  13   4   4     2557.53     2607.43    219.09 o
  14   4   4     2046.50     2040.37    212.59 o
 -14   5   4     1008.59     1129.66    251.69 o
 -13   5   4     2952.81     2890.56    238.53 o
 -12   5   4      395.07      300.16     91.85 o
 -11   5   4     4476.65     4822.69    264.56 o
 -10   5   4     3545.61     3369.60    241.40 o
  -9   5   4     4142.23     4136.32    224.43 o
  -8   5   4     2462.59     2774.71    180.14 o
  -7   5   4    12947.29    13250.16    358.79 o
  -6   5   4     5884.20     5986.01    226.59 o
  -5   5   4    12112.50    11507.70    349.36 o
  -4   5   4      201.87      163.61     33.43 o
  -3   5   4     8657.65     8575.16    190.64 o
  -2   5   4      210.53      194.70     23.94 o
  -1   5   4     9379.76     9206.11    152.20 o
   0   5   4        5.96       14.76     13.43 o
   1   5   4     9726.65     9352.88    203.73 o
   2   5   4      301.90      288.15     29.93 o
   3   5   4     8768.18     8425.65    206.74 o
   4   5   4      305.78      254.19     29.97 o
   5   5   4    12210.44    11704.11    312.74 o
   6   5   4     6265.19     6134.36    226.78 o
   7   5   4    13039.92    12801.22    401.65 o
   8   5   4     2622.28     2940.06    162.49 o
   9   5   4     4001.29     4493.57    168.83 o
  10   5   4     3739.75     3934.94    189.72 o
  11   5   4     4326.96     4501.28    258.60 o
  12   5   4      442.04      281.21     86.58 o
  13   5   4     2951.90     3456.54    308.80 o
  14   5   4     1178.42      993.52    169.24 o
 -14   6   4      100.30       51.99    121.62 o
 -13   6   4      948.33      565.69    145.58 o
 -12   6   4      482.51      359.53    133.23 o
 -11   6   4     2190.40     2099.82    189.53 o
 -10   6   4      918.39      895.39    118.72 o
  -9   6   4      761.63      853.01    108.06 o
  -8   6   4     3677.72     3621.02    200.87 o
  -7   6   4      216.80      157.66     51.22 o
  -6   6   4     5495.72     5286.51    223.75 o
  -5   6   4     2885.13     2940.30    120.55 o
  -4   6   4    12465.32    12023.65    297.63 o
  -3   6   4     2000.88     1938.02     84.41 o
  -2   6   4     7996.42     7724.68    177.95 o
  -1   6   4     1224.33     1093.28     46.69 o
   0   6   4     8524.26     7946.52    184.97 o
   1   6   4     1280.50     1333.62     58.98 o
   2   6   4     8093.58     8019.36    211.90 o
   3   6   4     1935.79     2127.36     96.49 o
   4   6   4    12637.06    12272.88    313.35 o
   5   6   4     3040.11     2961.15    110.59 o
   6   6   4     5604.94     6068.16    198.83 o
   7   6   4      243.85      264.47     51.35 o
   8   6   4     3904.83     3811.31    213.98 o
   9   6   4      640.74      591.23     82.09 o
  10   6   4     1037.81     1096.00    108.19 o
  11   6   4     2457.51     2424.85    163.18 o
  12   6   4      584.25      567.85    118.79 o
  13   6   4     1177.22     1100.34    155.98 o
  14   6   4      160.80      115.60    109.98 o
 -14   7   4     2680.58     2916.41    294.16 o
 -13   7   4     1420.70     1621.73    218.15 o
 -12   7   4     5882.70     5755.98    358.88 o
 -11   7   4     1151.62      770.11    126.13 o
 -10   7   4     4067.74     4164.22    241.82 o
  -9   7   4     1538.02     1625.84    113.23 o
  -8   7   4     7333.45     7421.32    297.19 o
  -7   7   4     1853.29     1949.83    142.61 o
  -6   7   4    11696.92    11990.34    375.14 o
  -5   7   4     1339.10     1302.92     91.31 o
  -4   7   4     9132.76     8918.56    257.25 o
  -3   7   4     3219.52     2861.06    145.34 o
  -2   7   4     3145.18     3079.98    115.46 o
  -1   7   4      462.15      555.07     37.80 o
   0   7   4      656.11      644.67     50.38 o
   1   7   4      433.97      568.05     43.88 o
   2   7   4     3180.00     3273.51    135.37 o
   3   7   4     2963.52     2738.27    116.12 o
   4   7   4     8606.57     8493.64    265.93 o
   5   7   4     1193.55     1247.98     69.43 o
   6   7   4    10914.13    11147.73    326.32 o
   7   7   4     1673.66     1666.42    187.35 o
   8   7   4     7115.40     7328.85    389.39 o
   9   7   4     1307.13     1232.25    132.14 o
  10   7   4     3880.41     3743.68    228.68 o
  11   7   4      988.12      932.16    111.08 o
  12   7   4     6004.28     5984.79    315.91 o
  13   7   4     1261.10     1112.04    187.43 o
  14   7   4     2586.36     2079.81    223.46 o
 -13   8   4      502.13      522.06    166.46 o
 -12   8   4     2738.60     2701.28    263.60 o
 -11   8   4      280.92      259.05     95.28 o
 -10   8   4     4988.48     5288.51    278.49 o
  -9   8   4      577.27      409.81     90.88 o
  -8   8   4     3496.49     3927.14    218.61 o
  -7   8   4      533.10      587.73     87.45 o
  -6   8   4     3422.99     3640.28    173.50 o
  -5   8   4     1869.74     1975.89    134.31 o
  -4   8   4     4837.45     4680.99    176.66 o
  -3   8   4     1046.16     1258.54     96.35 o
  -2   8   4    11396.76    11536.26    287.93 o
  -1   8   4      669.81      611.08     52.81 o
   0   8   4     5827.85     5951.85    183.23 o
   1   8   4      755.35      637.94     58.11 o
   2   8   4    11477.37    11575.86    334.53 o
   3   8   4     1116.24     1126.54    165.45 o
   4   8   4     4876.56     4565.68    170.36 o
   5   8   4     2019.40     2117.90    137.20 o
   6   8   4     3402.31     3557.90    148.91 o
   7   8   4      566.47      469.42     55.88 o
   8   8   4     3394.39     3743.05    193.20 o
   9   8   4      544.24      458.13     89.21 o
  10   8   4     4958.05     5294.58    276.37 o
  11   8   4      283.09      269.94     92.44 o
  12   8   4     2802.54     3265.14    244.66 o
  13   8   4      465.29      360.54    124.58 o
 -13   9   4     1848.19     2000.00    254.92 o
 -12   9   4       35.62       -3.87     97.82 o
 -11   9   4     2209.41     2088.97    194.03 o
 -10   9   4      139.00       70.39     81.07 o
  -9   9   4     6022.44     6197.63    298.81 o
  -8   9   4      102.73       80.78     67.04 o
  -7   9   4     6835.52     6685.39    282.91 o
  -6   9   4      451.51      415.36     52.31 o
  -5   9   4    13081.68    13075.00    372.73 o
  -4   9   4      145.15      156.95     45.47 o
  -3   9   4    25495.62    24977.48    601.89 o
  -2   9   4      591.25      673.48     55.57 o
  -1   9   4    26169.87    25786.35    561.35 o
   0   9   4       14.87       -0.27     26.95 o
   1   9   4    25606.93    25607.96    660.19 o
   2   9   4      716.41      595.61     74.26 o
   3   9   4    25587.05    24512.77    650.73 o
   4   9   4      233.45      138.92     46.93 o
   5   9   4    13091.40    13281.03    370.85 o
   6   9   4      357.53      342.72     53.90 o
   7   9   4     6837.93     6984.71    225.62 o
   8   9   4      182.18      225.12     49.02 o
   9   9   4     5935.28     6253.90    293.03 o
  10   9   4      130.58       49.73     73.07 o
  11   9   4     2316.26     2451.52    322.54 o
  12   9   4        9.84       13.21     91.05 o
  13   9   4     1918.48     2032.65    218.25 o
 -13  10   4     1117.19      943.65    192.65 o
 -12  10   4      425.89      516.08    155.86 o
 -11  10   4      919.65     1005.88    177.89 o
 -10  10   4     1131.16     1288.45    159.39 o
  -9  10   4     2242.02     2283.77    171.57 o
  -8  10   4     1831.23     1852.54    150.37 o
  -7  10   4     1927.65     2056.56    170.40 o
  -6  10   4      382.08      350.59     72.75 o
  -5  10   4     2576.14     2659.70    142.89 o
  -4  10   4     1721.37     1885.09    159.36 o
  -3  10   4     1856.76     2215.12    111.54 o
  -2  10   4     3711.03     3675.47    147.87 o
  -1  10   4     3145.05     3124.34    129.66 o
   0  10   4     2038.73     1990.65    113.80 o
   1  10   4     3153.07     3302.34    193.94 o
   2  10   4     3670.96     3455.26    185.36 o
   3  10   4     1702.14     1810.46    207.03 o
   4  10   4     1676.07     1789.51    150.42 o
   5  10   4     2481.60     2508.26    156.24 o
   6  10   4      346.08      273.86     55.65 o
   7  10   4     1825.14     1973.62    120.00 o
   8  10   4     1754.07     1973.41    146.33 o
   9  10   4     2275.12     2003.40    177.21 o
  10  10   4     1075.64      844.52    130.59 o
  11  10   4      987.10     1007.92    155.25 o
  12  10   4      405.08      435.63    124.41 o
  13  10   4     1308.41     1072.22    174.95 o
 -12  11   4      531.90      563.37    141.49 o
 -11  11   4      227.71      192.54    104.67 o
 -10  11   4     1249.13     1405.58    192.01 o
  -9  11   4       20.30      -28.43     70.42 o
  -8  11   4     2270.24     2056.80    252.59 o
  -7  11   4     1130.45     1235.23    142.32 o
  -6  11   4     2923.07     3316.39    212.03 o
  -5  11   4     2015.06     1766.48    153.06 o
  -4  11   4     5779.33     5697.26    218.16 o
  -3  11   4     2035.51     1859.57    128.51 o
  -2  11   4     2237.31     2014.80    157.03 o
  -1  11   4     4925.31     5139.77    178.01 o
   0  11   4     2674.86     2941.54    145.17 o
   1  11   4     4986.03     5365.36    235.37 o
   2  11   4     2210.08     2181.54    153.62 o
   3  11   4     2268.87     2330.54    161.88 o
   4  11   4     5969.11     6053.74    243.03 o
   5  11   4     2239.28     2323.00    155.26 o
   6  11   4     3131.73     3264.69    192.46 o
   7  11   4     1149.36     1149.25    101.53 o
   8  11   4     2438.81     2579.90    170.48 o
   9  11   4       75.22       31.79     66.40 o
  10  11   4     1259.97     1425.47    146.61 o
  11  11   4      311.25      345.32     98.05 o
  12  11   4      528.56      504.91    136.81 o
 -12  12   4      955.91      970.42    189.86 o
 -11  12   4      750.72      546.48    139.39 o
 -10  12   4     2434.87     3068.87    249.12 o
  -9  12   4      443.57      290.97     96.68 o
  -8  12   4     2689.55     2891.25    224.84 o
  -7  12   4      315.64      262.57     85.91 o
  -6  12   4     4297.91     3783.30    239.79 o
  -5  12   4      125.02       96.24     64.23 o
  -4  12   4     6955.19     7085.20    268.51 o
  -3  12   4      352.92      305.01     58.44 o
  -2  12   4     5646.68     5607.49    218.81 o
  -1  12   4      285.35      166.30     53.49 o
   0  12   4     6662.93     7022.86    241.00 o
   1  12   4      343.84      260.55    135.01 o
   2  12   4     5553.85     5334.09    313.97 o
   3  12   4      405.05      456.75     84.57 o
   4  12   4     6873.21     7413.88    320.49 o
   5  12   4      152.21      130.66     65.52 o
   6  12   4     4527.90     5110.80    241.81 o
   7  12   4      280.93      274.20     76.86 o
   8  12   4     2709.72     2933.63    188.11 o
   9  12   4      404.14      348.49     92.18 o
  10  12   4     2365.97     2484.67    194.10 o
  11  12   4      712.66      784.82    127.54 o
  12  12   4      907.71      793.60    211.36 o
 -11  13   4     2321.16     2823.13    259.45 o
 -10  13   4     2327.38     2293.78    226.38 o
  -9  13   4     4132.20     4289.16    288.41 o
  -8  13   4     2538.68     2639.70    225.87 o
  -7  13   4     6434.81     6363.71    323.10 o
  -6  13   4     1661.68     1728.48    244.51 o
  -5  13   4     5880.60     5758.41    255.04 o
  -4  13   4      389.62      356.15     75.53 o
  -3  13   4     5985.03     6002.51    236.89 o
  -2  13   4      332.12      338.86     65.85 o
  -1  13   4     7106.90     7427.73    277.13 o
   0  13   4      337.14      318.13     66.71 o
   1  13   4     6820.56     6824.15    321.78 o
   2  13   4      410.48      549.02    114.84 o
   3  13   4     5810.25     5797.46    286.94 o
   4  13   4      430.18      245.00     80.38 o
   5  13   4     5864.56     6222.51    309.62 o
   6  13   4     1456.49     1188.55    135.35 o
   7  13   4     6107.82     6729.32    307.55 o
   8  13   4     2417.94     2745.18    210.59 o
   9  13   4     3923.03     4408.96    297.04 o
  10  13   4     2386.71     3104.66    252.39 o
  11  13   4     2131.74     2156.24    226.62 o
 -10  14   4      359.89      488.94    141.76 o
  -9  14   4       22.08      179.41    110.25 o
  -8  14   4      326.41      335.08    124.30 o
  -7  14   4      270.76      236.37     96.41 o
  -6  14   4      192.51       81.27     78.86 o
  -5  14   4      792.45      780.96    105.79 o
  -4  14   4        1.02      -40.53     48.59 o
  -3  14   4      159.18       68.61     53.56 o
  -2  14   4     1254.90     1361.33    116.91 o
  -1  14   4      264.92      344.14     69.07 o
   0  14   4     1643.04     1793.14    138.58 o
   1  14   4      230.29      134.94     76.35 o
   2  14   4     1516.34     1621.31    194.79 o
   3  14   4       85.76       49.68     70.95 o
   4  14   4        5.81      -23.08     67.18 o
   5  14   4      864.61      834.66    127.61 o
   6  14   4      220.26      156.82     86.52 o
   7  14   4      380.51      290.50    102.43 o
   8  14   4      401.30      524.78    119.47 o
   9  14   4        5.40       25.50    114.02 o
  10  14   4      372.85      310.93    160.76 o
  -9  15   4      138.13      138.08    115.45 o
  -8  15   4       16.03        2.61     94.68 o
  -7  15   4      281.93      134.26     97.34 o
  -6  15   4      298.84      285.80     88.23 o
  -5  15   4      136.44      158.38     74.39 o
  -4  15   4      104.14      134.45     65.00 o
  -3  15   4     1343.44     1594.31    177.07 o
  -2  15   4      313.70      177.41     64.15 o
  -1  15   4      846.05      896.21    107.63 o
   0  15   4      637.40      818.54    105.96 o
   1  15   4      878.63      858.19    133.84 o
   2  15   4      333.70      211.65     88.92 o
   3  15   4     1437.75     1631.15    206.73 o
   4  15   4      115.14       82.51     83.42 o
   5  15   4      177.84      164.91     94.52 o
   6  15   4      344.89      275.63    108.93 o
   7  15   4      379.31      430.49    136.99 o
   8  15   4       40.23       20.89    117.93 o
   9  15   4      177.22      174.67    145.01 o
  -8  16   4       14.81      -91.40     91.40 o
  -7  16   4     2328.12     2247.95    195.47 o
  -6  16   4      149.24      128.64     87.21 o
  -5  16   4     4143.75     4528.88    269.94 o
  -4  16   4      431.85      291.15     90.38 o
  -3  16   4      808.14      677.47    109.47 o
  -2  16   4      429.68      463.46     95.50 o
  -1  16   4       76.32       30.96     78.69 o
   0  16   4      610.17      587.39    125.31 o
   1  16   4       56.61       74.46     84.60 o
   2  16   4      450.30      325.13    107.31 o
   3  16   4      649.22      596.15    176.31 o
   4  16   4      391.19      357.50    112.41 o
   5  16   4     3953.27     4467.79    296.41 o
   6  16   4      104.80       77.36    149.70 o
   7  16   4     2138.90     1405.01    341.55 o
   8  16   4       32.04      -40.13    121.21 o
  -7  17   4      734.11      808.45    142.11 o
  -6  17   4      540.81      557.97    127.61 o
  -5  17   4      788.88      612.61    126.00 o
  -4  17   4      929.10      960.36    228.39 o
  -3  17   4       12.49      -55.36     91.29 o
  -2  17   4      275.04      157.94    100.31 o
  -1  17   4      137.64      166.37    117.78 o
   0  17   4        1.30        7.13     90.36 o
   1  17   4      144.46      -11.16     98.43 o
   2  17   4      262.95      150.39    117.82 o
   3  17   4       18.06       80.58    113.08 o
   4  17   4      946.80      940.68    237.79 o
   5  17   4      781.11      577.24    216.62 o
   6  17   4      524.32      617.71    230.35 o
   7  17   4      790.36      883.70    272.90 o
  -6  18   4     1418.46      926.51    293.28 o
  -5  18   4       27.24       96.69    120.22 o
  -4  18   4      299.04      135.83    108.51 o
  -3  18   4      344.46      426.02    132.26 o
  -2  18   4      341.85      247.96    131.59 o
  -1  18   4       74.21       31.90    116.05 o
   0  18   4     1180.98      684.36    165.12 o
   1  18   4       64.31        6.78    109.19 o
   2  18   4      404.41      248.70    125.06 o
   3  18   4      276.22      255.90    133.95 o
   4  18   4      267.91      252.74    139.23 o
   5  18   4       55.45       92.73    171.90 o
   6  18   4     1303.69     1183.53    395.59 o
  -3  19   4       48.09     -119.84    119.84 o
  -2  19   4       13.50     -115.81    115.81 o
  -1  19   4      200.15      251.65    148.01 o
   0  19   4       18.14      -37.95    122.75 o
   1  19   4      197.01      168.29    134.53 o
   2  19   4       17.45       -5.86    120.37 o
   3  19   4       35.67      -54.37    125.94 o
   1   0   5    15071.20    15911.56    226.77 o
   2   0   5    26561.30    26359.15    369.83 o
   3   0   5     3240.85     3390.24     72.67 o
   4   0   5        7.58        5.62     14.11 o
   5   0   5     1879.17     2092.19     84.35 o
   6   0   5     2624.29     2690.79    109.38 o
   7   0   5      163.53       95.79     42.41 o
   8   0   5     4544.16     5019.14    250.02 o
   9   0   5      320.77      331.93    102.50 o
  10   0   5      954.94     1079.96    138.85 o
  11   0   5       27.14        6.75     69.65 o
  12   0   5      920.39      949.91    132.48 o
  13   0   5     1225.14     1227.77    159.90 o
  14   0   5      271.21      183.37     92.71 o
  15   0   5      473.44      489.37    133.33 o
 -15   1   5     2605.85     2639.57    278.23 o
 -14   1   5     1057.10      566.72    200.47 o
 -13   1   5     1201.32     1080.19    167.57 o
 -12   1   5     1805.24     1789.13    173.69 o
 -11   1   5     2014.07     2294.90    180.74 o
 -10   1   5     1953.36     1687.90    149.84 o
  -9   1   5      511.35      410.77     77.45 o
  -8   1   5     2006.37     2077.53    121.73 o
  -7   1   5     1761.89     1824.86    120.99 o
  -6   1   5       36.23       75.08     30.47 o
  -5   1   5     7163.29     6995.84    205.11 o
  -4   1   5      145.59      149.11     24.96 o
  -3   1   5     1753.65     1739.76     71.90 o
  -2   1   5    11853.43    12056.67    190.49 o
  -1   1   5     6019.24     6013.86     98.02 o
   0   1   5     2552.21     2446.33     44.95 o
   1   1   5     5993.90     5805.22    100.47 o
   2   1   5    11608.00    11798.35    177.65 o
   3   1   5     1587.71     1425.82     47.34 o
   4   1   5      170.14      181.21     20.50 o
   5   1   5     6718.91     6902.01    173.79 o
   6   1   5       33.95       51.31     25.26 o
   7   1   5     1498.10     1363.66    103.38 o
   8   1   5     1893.90     1837.42    155.15 o
   9   1   5      484.14      507.86    143.84 o
  10   1   5     2089.09     2138.13    188.91 o
  11   1   5     1917.30     2007.66    198.26 o
  12   1   5     1799.30     1939.89    254.13 o
  13   1   5     1244.10     1099.88    150.61 o
  14   1   5     1048.09      840.88    131.81 o
  15   1   5     2492.13     2523.16    239.61 o
 -15   2   5      109.79      121.17    148.06 o
 -14   2   5     4967.38     4899.41    435.39 o
 -13   2   5       21.21       67.81     85.68 o
 -12   2   5     6024.70     6122.27    312.73 o
 -11   2   5      148.26       72.55     64.82 o
 -10   2   5     3533.73     3752.87    224.72 o
  -9   2   5      168.12      160.40     37.64 o
  -8   2   5     9060.45     9608.93    292.06 o
  -7   2   5     4247.38     4274.67    165.38 o
  -6   2   5     7861.88     8141.19    237.20 o
  -5   2   5     8056.83     8372.85    309.20 o
  -4   2   5     6229.78     6478.70    180.64 o
  -3   2   5     1833.12     1749.12     57.87 o
  -2   2   5     4283.79     4278.89     80.69 o
  -1   2   5     3537.26     3864.07     64.75 o
   0   2   5      262.90      209.74     16.45 o
   1   2   5     2963.19     3109.27     73.03 o
   2   2   5     4095.05     4183.20     78.15 o
   3   2   5     2252.11     2209.90     59.58 o
   4   2   5     6391.27     6474.87    139.25 o
   5   2   5     8384.26     8438.43    188.49 o
   6   2   5     7763.49     7676.15    205.60 o
   7   2   5     3948.53     3960.32    133.10 o
   8   2   5     9266.44     9592.94    277.12 o
   9   2   5      183.17      198.64     38.84 o
  10   2   5     3274.17     3800.78    262.48 o
  11   2   5      137.35      150.89     73.20 o
  12   2   5     6085.49     6746.35    317.33 o
  13   2   5        7.94       -2.16     83.54 o
  14   2   5     5141.83     5342.43    313.71 o
  15   2   5       82.30       50.57    126.38 o
 -14   3   5      642.26      614.60    156.46 o
 -13   3   5      295.46      129.00     97.92 o
 -12   3   5      407.59      395.82    100.73 o
 -11   3   5      121.32       83.21     68.55 o
 -10   3   5      596.66      494.31     88.52 o
  -9   3   5     1013.73      937.15     94.69 o
  -8   3   5      335.38      221.17     59.76 o
  -7   3   5     2872.31     2977.20    143.05 o
  -6   3   5      772.87      839.79     70.73 o
  -5   3   5      459.70      419.86     44.73 o
  -4   3   5     2962.79     3246.44    108.26 o
  -3   3   5      482.69      490.53     33.14 o
  -2   3   5     4170.65     4444.13     87.58 o
  -1   3   5     2509.01     2639.41     55.73 o
   0   3   5     4000.11     4254.66     84.58 o
   1   3   5     2761.37     2944.34     89.52 o
   2   3   5     4284.77     4631.42     94.55 o
   3   3   5      509.38      518.54     33.44 o
   4   3   5     3182.54     3311.70     91.30 o
   5   3   5      624.69      574.67     44.95 o
   6   3   5     1039.63     1031.05     67.80 o
   7   3   5     3205.03     3678.09    201.46 o
   8   3   5      424.35      392.24     49.27 o
   9   3   5     1256.16     1571.07    135.59 o
  10   3   5      746.18      832.81     89.02 o
  11   3   5      207.33      212.84     78.00 o
  12   3   5      577.81      536.46    132.55 o
  13   3   5      345.60      259.30     98.32 o
  14   3   5      727.23      660.58    142.19 o
 -14   4   5      343.89      234.12    131.38 o
 -13   4   5      475.73      506.87    140.55 o
 -12   4   5      452.04      439.43    102.98 o
 -11   4   5     1264.12     1205.43    141.47 o
 -10   4   5     1131.02     1216.85    129.66 o
  -9   4   5     1953.33     2031.24    319.42 o
  -8   4   5     1353.38     1298.74    118.72 o
  -7   4   5     1022.38      982.16     95.55 o
  -6   4   5      210.33      123.13     34.35 o
  -5   4   5     2271.36     2487.87    104.53 o
  -4   4   5     2719.92     2725.72    107.93 o
  -3   4   5     9019.49     9607.74    199.19 o
  -2   4   5     1382.40     1359.64     43.35 o
  -1   4   5    10892.16    11926.99    174.03 o
   0   4   5     1614.75     1698.45     48.46 o
   1   4   5     9516.53    10049.07    220.03 o
   2   4   5     1412.91     1541.02     58.24 o
   3   4   5     8625.72     9015.56    205.34 o
   4   4   5     2984.98     3126.44     95.50 o
   5   4   5     1888.76     1784.85     89.39 o
   6   4   5      275.09      290.56     46.46 o
   7   4   5      881.09      786.95     65.92 o
   8   4   5     1406.35     1440.88     91.74 o
   9   4   5     2082.70     1985.32    109.44 o
  10   4   5     1168.08     1363.63    115.07 o
  11   4   5     1368.23     1373.97    118.94 o
  12   4   5      483.57      308.64     97.00 o
  13   4   5      549.33      437.40    112.78 o
  14   4   5      352.94      271.60    118.90 o
 -14   5   5      566.03      260.64    139.65 o
 -13   5   5     2458.99     2644.66    259.44 o
 -12   5   5     1420.96     1290.43    168.28 o
 -11   5   5      917.49      665.34    112.08 o
 -10   5   5     4063.24     4297.97    236.89 o
  -9   5   5      799.13      808.56    105.53 o
  -8   5   5     4160.75     4426.15    218.94 o
  -7   5   5     2926.12     2980.84    135.22 o
  -6   5   5    14593.69    14353.94    382.84 o
  -5   5   5     7103.62     7146.48    245.41 o
  -4   5   5    26840.21    25933.12    560.21 o
  -3   5   5     5857.61     6093.52    149.67 o
  -2   5   5    34123.13    32208.40    562.31 o
  -1   5   5    12264.54    12779.57    209.99 o
   0   5   5    40029.09    38018.51    674.47 o
   1   5   5    12014.07    12427.06    340.24 o
   2   5   5    35444.08    33735.04    668.81 o
   3   5   5     5905.33     6246.45    161.96 o
   4   5   5    27484.71    26120.97    520.89 o
   5   5   5     7277.47     7338.98    197.53 o
   6   5   5    14606.66    14782.04    385.59 o
   7   5   5     2910.96     3254.34    145.78 o
   8   5   5     4152.22     4594.28    168.29 o
   9   5   5      669.58      892.70     99.54 o
  10   5   5     3694.49     3644.85    187.14 o
  11   5   5      878.12      852.91    101.81 o
  12   5   5     1353.68     1213.31    145.59 o
  13   5   5     2567.47     2444.68    217.33 o
  14   5   5      592.84      467.65    135.18 o
 -14   6   5     1107.06      945.73    184.69 o
 -13   6   5      331.24      253.16    122.13 o
 -12   6   5      740.12      585.58    136.87 o
 -11   6   5     2053.81     2176.45    188.54 o
 -10   6   5      310.53      418.49     93.90 o
  -9   6   5     2763.63     2633.32    348.47 o
  -8   6   5      246.20      169.68     44.46 o
  -7   6   5     5827.55     5712.82    241.04 o
  -6   6   5      165.77      162.39     49.20 o
  -5   6   5     4812.28     4905.31    220.08 o
  -4   6   5      765.39      950.87     97.32 o
  -3   6   5    13671.21    13720.60    267.27 o
  -2   6   5     2328.64     2363.39     76.45 o
  -1   6   5    19862.26    20034.66    312.13 o
   0   6   5     5184.13     5258.70    127.69 o
   1   6   5    19490.80    19288.93    464.57 o
   2   6   5     2282.75     2389.11     92.45 o
   3   6   5    12771.72    13194.77    309.93 o
   4   6   5      845.36      818.42     52.54 o
   5   6   5     5016.24     5207.82    156.26 o
   6   6   5      125.78       94.97     30.26 o
   7   6   5     5537.88     5799.61    233.52 o
   8   6   5      202.76      220.58     69.17 o
   9   6   5     2666.85     2657.09    135.81 o
  10   6   5      362.06      300.44     71.10 o
  11   6   5     2024.77     2294.51    197.30 o
  12   6   5      710.15      795.38    131.43 o
  13   6   5      288.90      181.17    102.40 o
  14   6   5     1096.00     1381.29    187.91 o
 -14   7   5      466.78      405.96    152.52 o
 -13   7   5     3107.39     3023.51    339.63 o
 -12   7   5      385.10      458.30    128.81 o
 -11   7   5     2357.64     2700.87    210.54 o
 -10   7   5       96.78      117.53     67.38 o
  -9   7   5     1495.23     1544.31    144.84 o
  -8   7   5        0.95        3.74     39.47 o
  -7   7   5     2593.94     2794.63    169.83 o
  -6   7   5     1585.96     1720.33    128.14 o
  -5   7   5     4810.93     4775.53    175.04 o
  -4   7   5     2881.81     2911.77    117.25 o
  -3   7   5     2603.88     2607.29    136.83 o
  -2   7   5     4039.00     4595.06    123.42 o
  -1   7   5     8279.10     8818.90    197.23 o
   0   7   5     1473.07     1743.65     87.48 o
   1   7   5     8363.04     8671.48    238.30 o
   2   7   5     4472.20     5436.89    227.76 o
   3   7   5     2493.42     2362.48     98.38 o
   4   7   5     2582.22     2637.57    119.60 o
   5   7   5     4623.26     4461.63    147.00 o
   6   7   5     1640.90     1521.78     85.87 o
   7   7   5     2682.03     2709.52    121.85 o
   8   7   5       28.89       18.83     38.93 o
   9   7   5     1626.49     1454.56    203.77 o
  10   7   5      145.16      186.92     65.80 o
  11   7   5     2227.60     1969.97    156.10 o
  12   7   5      346.25      443.76    109.60 o
  13   7   5     3072.13     3151.55    305.03 o
  14   7   5      440.20      306.90    131.33 o
 -13   8   5        4.44      -98.59     98.59 o
 -12   8   5     2255.14     1901.55    307.59 o
 -11   8   5       96.56      134.77     95.18 o
 -10   8   5      907.24     1046.00    134.15 o
  -9   8   5      952.09     1068.84    127.81 o
  -8   8   5      331.93      303.51    106.81 o
  -7   8   5      592.87      402.10     80.85 o
  -6   8   5     1082.01     1103.06     74.15 o
  -5   8   5      874.74      911.83     70.19 o
  -4   8   5     3309.72     3288.28    149.35 o
  -3   8   5     6648.91     6580.35    193.57 o
  -2   8   5      896.28      896.42     62.91 o
  -1   8   5     2710.80     2778.45     96.38 o
   0   8   5     5360.55     5642.05    177.04 o
   1   8   5     2785.37     2832.50    119.53 o
   2   8   5     1010.35     1035.45     80.95 o
   3   8   5     6488.27     6204.45    215.43 o
   4   8   5     3588.03     3524.15    143.32 o
   5   8   5      827.13      791.62     67.99 o
   6   8   5      919.18     1027.85     69.62 o
   7   8   5      581.02      521.00     60.33 o
   8   8   5      392.12      371.35     56.50 o
   9   8   5      959.16      999.05    123.25 o
  10   8   5     1054.80      914.82    126.11 o
  11   8   5      103.54       75.31     63.07 o
  12   8   5     2164.06     2128.27    204.81 o
  13   8   5        8.16       13.01     95.84 o
 -13   9   5      843.40      986.67    187.01 o
 -12   9   5      894.82      767.26    163.84 o
 -11   9   5      958.79      908.90    162.03 o
 -10   9   5     5901.62     5586.06    298.88 o
  -9   9   5      568.97      511.04    106.03 o
  -8   9   5     6244.35     6404.80    313.90 o
  -7   9   5     1368.76     1070.70    121.96 o
  -6   9   5     5298.81     5222.93    186.46 o
  -5   9   5     1353.08     1409.71     92.08 o
  -4   9   5    16148.18    16682.48    434.58 o
  -3   9   5      338.93      336.28     48.33 o
  -2   9   5    18271.51    18273.05    396.60 o
  -1   9   5     2086.84     1980.25     98.50 o
   0   9   5    10705.85    11000.79    299.51 o
   1   9   5     2165.86     2220.07    110.78 o
   2   9   5    18176.43    17927.15    488.97 o
   3   9   5      335.79      265.38     63.18 o
   4   9   5    15679.00    15667.33    468.70 o
   5   9   5     1640.11     1632.32    112.46 o
   6   9   5     5609.90     6107.42    197.13 o
   7   9   5     1530.29     1687.34     94.32 o
   8   9   5     7074.68     7658.73    318.03 o
   9   9   5      605.77      430.32    181.46 o
  10   9   5     6034.74     6018.15    299.38 o
  11   9   5     1162.39      976.29    143.98 o
  12   9   5      990.96      889.41    146.79 o
  13   9   5     1093.44     1158.25    174.22 o
 -12  10   5      629.70      336.61    148.85 o
 -11  10   5     4212.85     4528.01    338.53 o
 -10  10   5      388.57      479.71    111.07 o
  -9  10   5     3481.46     3764.58    216.30 o
  -8  10   5     1096.64     1179.93    138.22 o
  -7  10   5     3718.46     3676.66    273.17 o
  -6  10   5      742.01      720.59     90.39 o
  -5  10   5     3021.27     2873.09    154.76 o
  -4  10   5      397.60      279.98     52.47 o
  -3  10   5     3664.08     3582.11    147.51 o
  -2  10   5      405.98      381.39     66.07 o
  -1  10   5     1020.41     1049.20     59.72 o
   0  10   5      213.75      247.93     42.96 o
   1  10   5      993.99     1028.37     87.27 o
   2  10   5      403.42      439.79     70.10 o
   3  10   5     3625.04     3746.55    193.50 o
   4  10   5      375.11      326.96     63.80 o
   5  10   5     2997.90     2969.69    164.17 o
   6  10   5      690.10      506.92     68.21 o
   7  10   5     3954.01     4073.83    172.40 o
   8  10   5     1024.59     1093.14    108.08 o
   9  10   5     3699.30     3871.87    237.42 o
  10  10   5      372.10      156.88     84.53 o
  11  10   5     4268.82     4425.48    280.36 o
  12  10   5      600.59      371.33    126.23 o
 -12  11   5      725.09      689.62    179.52 o
 -11  11   5     5026.61     4995.13    318.31 o
 -10  11   5      660.40      697.61    173.10 o
  -9  11   5     3443.95     3918.01    257.40 o
  -8  11   5      471.78      325.34     92.95 o
  -7  11   5     2229.28     2333.48    189.05 o
  -6  11   5     1893.51     2178.26    176.56 o
  -5  11   5     3140.44     2724.00    193.12 o
  -4  11   5     4266.34     4017.65    168.47 o
  -3  11   5     3069.54     3279.73    153.67 o
  -2  11   5     2996.83     2994.59    173.95 o
  -1  11   5      160.44      125.75     40.02 o
   0  11   5     3446.10     3314.65    138.97 o
   1  11   5      122.67      112.96     50.30 o
   2  11   5     2772.62     2736.07    212.99 o
   3  11   5     3130.49     3680.54    203.28 o
   4  11   5     4328.82     4845.30    233.32 o
   5  11   5     3187.00     3575.05    185.38 o
   6  11   5     1920.85     2004.57    151.95 o
   7  11   5     2132.81     2259.56    135.35 o
   8  11   5      420.74      445.63     89.05 o
   9  11   5     2909.52     2885.10    192.85 o
  10  11   5      574.46      603.00    109.17 o
  11  11   5     5312.98     5619.72    292.70 o
  12  11   5      617.73      487.45    139.48 o
 -11  12   5      475.92      475.60    134.86 o
 -10  12   5      375.21      405.80    117.30 o
  -9  12   5      788.21      989.54    192.55 o
  -8  12   5     1720.90     1690.36    174.12 o
  -7  12   5      965.02      984.74    130.61 o
  -6  12   5     2498.42     2463.22    194.53 o
  -5  12   5     1628.18     1650.67    153.31 o
  -4  12   5      235.81      252.29     63.76 o
  -3  12   5     5362.94     5407.57    282.35 o
  -2  12   5     3201.82     3074.30    160.64 o
  -1  12   5     3595.96     3631.33    172.72 o
   0  12   5       88.23       84.46     44.86 o
   1  12   5     3563.78     3967.01    256.48 o
   2  12   5     3091.52     3268.93    315.28 o
   3  12   5     5421.12     5555.14    261.71 o
   4  12   5      341.70      343.35     79.21 o
   5  12   5     1721.43     1927.01    146.75 o
   6  12   5     2808.47     2769.87    221.50 o
   7  12   5     1059.86     1235.17    116.31 o
   8  12   5     1860.27     2095.57    161.68 o
   9  12   5      895.94     1030.02    127.41 o
  10  12   5      512.43      384.39    117.21 o
  11  12   5      584.39      478.15    139.06 o
 -11  13   5      139.73      224.73    127.73 o
 -10  13   5     1960.16     2090.06    238.41 o
  -9  13   5      338.70      123.39     94.99 o
  -8  13   5     2548.04     3100.32    238.18 o
  -7  13   5      469.57      334.50     97.69 o
  -6  13   5      564.02      687.91    101.65 o
  -5  13   5      215.16      237.33     67.98 o
  -4  13   5     1342.03     1537.66    119.62 o
  -3  13   5       22.75       45.35     47.67 o
  -2  13   5      110.41       86.16     47.89 o
  -1  13   5      334.90      382.01     68.80 o
   0  13   5      312.07      200.56     63.17 o
   1  13   5      315.45      335.34    142.59 o
   2  13   5       80.36       24.65     71.21 o
   3  13   5       47.29       73.16     65.70 o
   4  13   5     1413.73     1592.80    153.97 o
   5  13   5      297.20      245.20     88.64 o
   6  13   5      612.78      351.95     91.76 o
   7  13   5      468.96      494.71    102.22 o
   8  13   5     2593.32     2802.14    218.61 o
   9  13   5      349.44       95.46    103.47 o
  10  13   5     1943.82     2091.49    235.32 o
  11  13   5       90.06       80.32    128.05 o
 -10  14   5     1244.11     1375.27    191.34 o
  -9  14   5     4029.10     4500.79    308.23 o
  -8  14   5      979.80     1106.54    177.45 o
  -7  14   5     7831.90     8523.69    497.06 o
  -6  14   5     1086.55     1193.44    133.13 o
  -5  14   5    10171.67    10857.75    368.32 o
  -4  14   5      659.36      637.43     93.18 o
  -3  14   5    10679.02    10601.62    348.18 o
  -2  14   5      920.68      965.49    103.05 o
  -1  14   5    13876.22    14018.60    422.63 o
   0  14   5      828.92      630.65     88.82 o
   1  14   5    13949.40    13247.56    505.06 o
   2  14   5      817.70      596.15    134.00 o
   3  14   5    10813.90    10956.39    510.82 o
   4  14   5      689.38      749.05    121.31 o
   5  14   5    10141.79    10072.17    426.28 o
   6  14   5     1006.18      697.69    131.98 o
   7  14   5     7630.98     8313.41    494.55 o
   8  14   5      856.12     1026.38    169.86 o
   9  14   5     3740.96     4389.09    569.07 o
  10  14   5     1101.86     1074.92    225.92 o
  -9  15   5      437.36      414.88    138.08 o
  -8  15   5     1367.14     1454.44    179.39 o
  -7  15   5       60.41       -0.83     76.01 o
  -6  15   5     4701.17     5480.87    274.90 o
  -5  15   5      116.09      111.49     74.81 o
  -4  15   5     5379.57     5797.74    365.33 o
  -3  15   5     1300.41     1317.50    142.53 o
  -2  15   5     6637.41     7343.75    309.28 o
  -1  15   5      627.66      561.39     87.28 o
   0  15   5     9243.05    10195.98    363.17 o
   1  15   5      633.51      737.96    123.32 o
   2  15   5     6654.66     7067.41    495.17 o
   3  15   5     1337.88     1329.16    205.40 o
   4  15   5     5271.29     5259.03    299.28 o
   5  15   5      130.60      138.62     93.31 o
   6  15   5     4690.98     4597.16    465.55 o
   7  15   5       69.74       -4.81    136.64 o
   8  15   5     1316.13     1250.57    220.77 o
   9  15   5      453.68      590.58    182.40 o
  -8  16   5     1177.19     1048.35    178.52 o
  -7  16   5        5.93      -44.62     83.64 o
  -6  16   5      250.86      211.41     91.63 o
  -5  16   5       52.00      142.59     91.07 o
  -4  16   5     1081.07     1137.14    145.27 o
  -3  16   5      464.00      287.69     92.11 o
  -2  16   5     3052.03     3017.84    207.79 o
  -1  16   5      586.63      551.20    233.86 o
   0  16   5     3027.76     3194.15    292.46 o
   1  16   5      449.43      143.06    105.25 o
   2  16   5     3224.87     3328.97    295.34 o
   3  16   5      209.64       11.25    127.11 o
   4  16   5     1271.93     1093.97    671.75 o
   5  16   5        1.30       20.06    120.28 o
   6  16   5      308.20      279.07    255.62 o
   7  16   5       31.47      -57.37    139.17 o
   8  16   5     1167.64      987.92    264.72 o
  -7  17   5      533.83      343.78    119.01 o
  -6  17   5     1511.63     1594.50    185.03 o
  -5  17   5      278.63      284.78    105.99 o
  -4  17   5     2592.83     2967.82    337.29 o
  -3  17   5      538.34      453.56    140.41 o
  -2  17   5     2919.87     3183.30    360.59 o
  -1  17   5      676.87      619.52    173.95 o
   0  17   5     2407.17     2724.25    284.65 o
   1  17   5      646.67      477.17    141.39 o
   2  17   5     2891.65     2537.70    282.56 o
   3  17   5      506.73      265.51    129.28 o
   4  17   5     2470.04     3368.88    610.14 o
   5  17   5      235.95      172.22    170.87 o
   6  17   5     1458.55     1388.28    418.83 o
   7  17   5      538.01      701.26    226.45 o
  -5  18   5     8455.84     9704.92    564.10 o
  -4  18   5      862.41      744.79    204.99 o
  -3  18   5    11270.57    10951.47    605.64 o
  -2  18   5       58.49       24.05    117.52 o
  -1  18   5    13347.85    12792.02    643.44 o
   0  18   5       81.35       35.50    107.90 o
   1  18   5    13236.86    14205.24   1290.78 o
   2  18   5       86.39      -95.34    107.58 o
   3  18   5    11411.40    12136.20    794.95 o
   4  18   5      984.40      899.08    194.92 o
   5  18   5     8306.45     7446.11    634.35 o
  -3  19   5       25.79       74.50    132.48 o
  -2  19   5     1894.40     2128.78    281.33 o
  -1  19   5       54.47      119.78    137.79 o
   0  19   5     1575.83     1436.98    231.38 o
   1  19   5       62.52      153.15    131.95 o
   2  19   5     1865.75     1613.63    246.06 o
   3  19   5       36.11      -30.06    121.03 o
   0   0   6    21381.19    20450.41    389.15 o
   1   0   6     1718.75     2384.87     49.69 o
   2   0   6     6046.79     5877.41     99.49 o
   3   0   6      618.62      988.50     41.54 o
   4   0   6    10679.94    10520.68    208.58 o
   5   0   6      585.45      831.36     52.33 o
   6   0   6    10008.67    10532.42    285.44 o
   7   0   6     1039.19     1094.29     95.70 o
   8   0   6     7695.94     8488.89    337.16 o
   9   0   6        3.06      -33.85     53.28 o
  10   0   6     3915.94     3905.68    296.72 o
  11   0   6       64.84       64.07     66.29 o
  12   0   6     3648.15     3581.52    360.42 o
  13   0   6      776.82      686.42    165.79 o
  14   0   6      160.35       65.08     97.84 o
 -14   1   6     1470.00     1678.43    218.32 o
 -13   1   6      894.76      878.12    138.58 o
 -12   1   6      794.69      950.84    130.93 o
 -11   1   6      354.27      248.74     78.80 o
 -10   1   6     2835.36     2767.90    186.62 o
  -9   1   6     2604.91     2597.55    171.63 o
  -8   1   6     6666.99     6587.75    217.86 o
  -7   1   6     6038.01     6310.33    182.92 o
  -6   1   6    18495.92    18402.63    471.77 o
  -5   1   6     2295.88     2200.57     95.82 o
  -4   1   6    13896.06    13247.26    297.24 o
  -3   1   6       55.01       16.63     13.10 o
  -2   1   6    16285.55    15546.85    243.87 o
  -1   1   6      834.78      980.76     28.14 o
   0   1   6       84.67      142.38     16.13 o
   1   1   6      857.61      956.68     31.02 o
   2   1   6    15722.03    15222.75    225.75 o
   3   1   6       84.13       79.71     14.17 o
   4   1   6    13624.53    13074.92    221.12 o
   5   1   6     2455.18     2315.29     81.26 o
   6   1   6    18780.78    18233.72    452.23 o
   7   1   6     6051.20     5694.86    218.84 o
   8   1   6     6810.64     7442.32    300.51 o
   9   1   6     2749.60     2979.28    202.27 o
  10   1   6     2854.85     3064.97    232.61 o
  11   1   6      425.32      515.66    152.42 o
  12   1   6      851.83     1111.68    141.22 o
  13   1   6      966.41     1102.42    196.42 o
  14   1   6     1502.79     1473.59    176.51 o
 -14   2   6      590.85      640.86    160.15 o
 -13   2   6     3904.37     3872.00    363.50 o
 -12   2   6     1286.65     1175.18    144.98 o
 -11   2   6     6376.88     6661.19    303.45 o
 -10   2   6     2840.10     2567.55    184.23 o
  -9   2   6    14202.63    14523.43    405.90 o
  -8   2   6     3095.68     3168.81    172.41 o
  -7   2   6    23314.49    23249.05    577.87 o
  -6   2   6     2246.65     2294.97    113.48 o
  -5   2   6    36727.33    33786.43    825.92 o
  -4   2   6      640.95      554.05     43.45 o
  -3   2   6    30282.65    28937.67    547.68 o
  -2   2   6     4790.99     4694.50     99.75 o
  -1   2   6    44561.63    41512.14    590.66 o
   0   2   6       99.49       58.40     12.42 o
   1   2   6    44984.91    42730.36    678.98 o
   2   2   6     4844.31     4707.20     85.54 o
   3   2   6    28744.42    26728.52    439.99 o
   4   2   6      455.56      407.32     29.15 o
   5   2   6    37253.66    34900.98    605.86 o
   6   2   6     1940.95     2045.23     90.08 o
   7   2   6    23762.87    23419.25    523.15 o
   8   2   6     2629.57     2607.78    112.22 o
   9   2   6    14474.01    15119.52    374.59 o
  10   2   6     2745.95     2995.71    187.45 o
  11   2   6     6122.37     6187.37    333.29 o
  12   2   6     1268.63     1266.07    146.60 o
  13   2   6     3712.93     4233.24    268.80 o
  14   2   6      390.11      264.81    126.47 o
 -14   3   6     1479.88     1265.49    195.82 o
 -13   3   6      739.90      778.11    153.44 o
 -12   3   6     3447.97     3513.84    239.77 o
 -11   3   6      977.76     1012.70    129.12 o
 -10   3   6     1711.98     1714.41    152.78 o
  -9   3   6     2971.71     3145.94    189.91 o
  -8   3   6     3269.26     3401.97    160.42 o
  -7   3   6     4681.47     4812.73    184.08 o
  -6   3   6     6613.38     6543.15    209.42 o
  -5   3   6     6342.79     6053.54    186.20 o
  -4   3   6     2681.80     2278.89    119.30 o
  -3   3   6    13226.06    12931.07    249.30 o
  -2   3   6     5430.51     4960.79     96.77 o
  -1   3   6    48975.37    45034.72    644.51 o
   0   3   6    19280.87    19059.80    320.94 o
   1   3   6    49591.01    46888.07    731.43 o
   2   3   6     5433.99     4998.20     99.83 o
   3   3   6    13472.19    13069.95    244.26 o
   4   3   6     2712.89     2334.57     72.26 o
   5   3   6     6467.90     6266.53    136.53 o
   6   3   6     6769.39     6435.94    160.16 o
   7   3   6     4841.02     4993.79    145.41 o
   8   3   6     3483.21     3464.36    140.26 o
   9   3   6     3046.24     3100.41    193.30 o
  10   3   6     1685.31     1802.57    138.40 o
  11   3   6     1098.34      970.83    123.85 o
  12   3   6     3495.18     3444.39    232.94 o
  13   3   6      874.31      718.97    132.15 o
  14   3   6     1381.13     1527.07    201.16 o
 -14   4   6     1544.91     1301.95    212.03 o
 -13   4   6      798.20      675.88    151.83 o
 -12   4   6     1471.47     1256.79    156.85 o
 -11   4   6      541.01      387.53     92.61 o
 -10   4   6     5042.93     5045.81    254.04 o
  -9   4   6      536.66      502.06     87.36 o
  -8   4   6     4877.02     4786.96    225.23 o
  -7   4   6     2162.44     2215.59    143.98 o
  -6   4   6    10353.22    10265.62    292.83 o
  -5   4   6     4759.25     4311.58    157.57 o
  -4   4   6    10326.56    10263.97    232.78 o
  -3   4   6     2316.48     2530.40     90.35 o
  -2   4   6     5661.20     5227.34     95.34 o
  -1   4   6     2530.12     2207.91     50.84 o
   0   4   6    17880.59    17657.10    276.93 o
   1   4   6     2602.39     2455.26     73.35 o
   2   4   6     5892.72     5683.90    148.51 o
   3   4   6     2329.49     2538.06     80.96 o
   4   4   6     9846.72     9868.13    226.62 o
   5   4   6     5204.55     5228.83    140.68 o
   6   4   6    10723.12    11029.40    277.56 o
   7   4   6     2440.72     2625.04    117.46 o
   8   4   6     4877.27     5368.26    180.30 o
   9   4   6      654.77      688.95     71.04 o
  10   4   6     5097.83     5005.46    215.34 o
  11   4   6      594.41      317.11     74.98 o
  12   4   6     1749.74     1892.47    177.91 o
  13   4   6      910.76      817.60    139.73 o
  14   4   6     1836.97     1624.50    193.69 o
 -14   5   6      232.71      344.27    141.06 o
 -13   5   6     3243.93     3112.92    279.10 o
 -12   5   6      708.95      795.69    193.45 o
 -11   5   6     2799.50     2586.15    210.47 o
 -10   5   6     2141.09     2287.54    177.75 o
  -9   5   6     2524.76     2545.25    202.13 o
  -8   5   6     2970.35     3082.56    181.57 o
  -7   5   6     6010.88     6141.59    206.69 o
  -6   5   6     2613.34     2657.06    149.76 o
  -5   5   6     1276.85     1322.16     82.79 o
  -4   5   6     4092.55     3721.29    133.74 o
  -3   5   6     4730.81     4992.03    115.86 o
  -2   5   6     9174.79     8837.75    165.04 o
  -1   5   6     2537.50     2578.87     71.81 o
   0   5   6     4277.54     3900.26    105.42 o
   1   5   6     2488.42     2365.46    131.92 o
   2   5   6     9029.17     8595.70    220.77 o
   3   5   6     4443.19     4619.17    125.96 o
   4   5   6     3782.87     3581.02    109.57 o
   5   5   6     1092.40     1082.14     64.07 o
   6   5   6     2379.86     2232.61    104.16 o
   7   5   6     6040.49     5838.40    191.53 o
   8   5   6     2783.49     2972.29    136.85 o
   9   5   6     2474.65     2351.83    127.29 o
  10   5   6     1822.68     1898.14    139.16 o
  11   5   6     2511.19     2370.70    163.22 o
  12   5   6      577.91      630.99    121.54 o
  13   5   6     2978.80     2683.88    227.97 o
  14   5   6      184.30       18.69    107.68 o
 -14   6   6     2007.22     2272.03    263.00 o
 -13   6   6     1637.21     1410.59    200.01 o
 -12   6   6     2661.65     2869.87    269.42 o
 -11   6   6     2108.81     1936.69    181.20 o
 -10   6   6     3262.17     3313.15    219.58 o
  -9   6   6     7159.08     7435.05    303.46 o
  -8   6   6     3042.99     3182.85    147.50 o
  -7   6   6     4153.09     4144.06    168.62 o
  -6   6   6     2540.63     2501.55    231.35 o
  -5   6   6     8098.01     8524.66    244.14 o
  -4   6   6     4373.89     4481.16    170.64 o
  -3   6   6    11010.69    10686.85    222.33 o
  -2   6   6    10749.45    10543.84    195.93 o
  -1   6   6     6171.77     6048.62    125.97 o
   0   6   6     5425.13     5492.84    131.92 o
   1   6   6     6340.97     6436.48    202.86 o
   2   6   6    10974.03    11053.53    272.78 o
   3   6   6    10919.16    10679.58    279.11 o
   4   6   6     4457.15     4745.61    134.91 o
   5   6   6     7873.34     7811.75    216.85 o
   6   6   6     2657.95     2743.35    118.31 o
   7   6   6     4133.53     4257.98    154.52 o
   8   6   6     2889.32     2828.30    200.09 o
   9   6   6     6702.70     6661.24    229.39 o
  10   6   6     3144.07     3501.33    188.50 o
  11   6   6     1714.87     1642.45    140.31 o
  12   6   6     2481.62     2445.12    210.32 o
  13   6   6     1606.87     1635.38    187.66 o
  14   6   6     1663.54     1595.70    198.66 o
 -13   7   6      369.17      382.60    141.06 o
 -12   7   6     3204.42     2520.67    256.22 o
 -11   7   6      844.01      597.90    136.45 o
 -10   7   6     7848.44     7757.12    341.16 o
  -9   7   6     1222.98      988.80    118.08 o
  -8   7   6    10153.54    10747.07    326.01 o
  -7   7   6     3128.02     3046.49    183.01 o
  -6   7   6    11768.25    11543.24    382.73 o
  -5   7   6      824.26      809.97     71.90 o
  -4   7   6    14991.93    15113.69    345.85 o
  -3   7   6       52.27       70.81     27.07 o
  -2   7   6    22284.19    21752.29    381.34 o
  -1   7   6       12.77       21.80     17.55 o
   0   7   6    16381.31    16181.50    338.48 o
   1   7   6       10.95       21.50     23.64 o
   2   7   6    22783.15    22446.14    618.16 o
   3   7   6       39.22       18.46     23.51 o
   4   7   6    15094.43    15627.64    361.24 o
   5   7   6     1019.76     1083.59     68.84 o
   6   7   6    11965.27    12476.71    311.37 o
   7   7   6     3592.63     3855.36    145.37 o
   8   7   6    10400.50    10580.14    295.68 o
   9   7   6     1399.24     1376.87    113.10 o
  10   7   6     7738.43     8365.91    302.89 o
  11   7   6     1060.78      914.19    110.54 o
  12   7   6     3285.83     3785.64    409.69 o
  13   7   6      454.48      301.94    114.15 o
 -13   8   6       63.54       19.53    118.60 o
 -12   8   6      575.14      473.92    140.10 o
 -11   8   6      819.26      558.99    136.26 o
 -10   8   6     2621.28     2316.24    407.33 o
  -9   8   6     3469.67     3209.27    212.28 o
  -8   8   6     1877.50     2048.38    159.41 o
  -7   8   6     3883.83     3866.51    206.52 o
  -6   8   6     3892.70     3900.88    255.38 o
  -5   8   6     4178.75     4475.12    164.13 o
  -4   8   6     1792.28     1706.17    107.13 o
  -3   8   6     1994.03     1785.76    123.22 o
  -2   8   6      158.79      120.45     24.96 o
  -1   8   6     4816.88     4566.96    142.44 o
   0   8   6     4267.33     4225.72    179.73 o
   1   8   6     4659.59     4545.41    197.62 o
   2   8   6      161.47       81.15     34.68 o
   3   8   6     2077.68     2149.40    110.80 o
   4   8   6     1687.70     1850.03    101.72 o
   5   8   6     4258.55     4681.14    160.42 o
   6   8   6     3741.71     3985.78    196.08 o
   7   8   6     3873.76     3634.37    145.99 o
   8   8   6     1868.31     1988.75    112.48 o
   9   8   6     3412.74     3557.07    177.65 o
  10   8   6     2724.42     2841.59    179.06 o
  11   8   6      826.33      746.83    111.26 o
  12   8   6      575.88      397.08    118.79 o
  13   8   6       67.29       80.58    108.72 o
 -13   9   6     2075.74     2064.88    253.49 o
 -12   9   6      208.70      103.66    116.55 o
 -11   9   6     3914.39     3690.73    379.98 o
 -10   9   6      113.01       47.57     85.89 o
  -9   9   6     5876.44     5538.22    284.69 o
  -8   9   6       58.23       90.68     60.60 o
  -7   9   6     5194.46     5033.42    259.87 o
  -6   9   6      919.31      785.87    102.80 o
  -5   9   6     3102.31     3403.45    146.41 o
  -4   9   6     3121.30     3294.62    144.65 o
  -3   9   6    10322.88    11037.90    275.34 o
  -2   9   6     2982.56     3181.18    172.83 o
  -1   9   6    12553.79    12529.95    283.97 o
   0   9   6     2973.80     3084.31    129.27 o
   1   9   6    12342.19    12866.03    338.51 o
   2   9   6     2895.81     3103.85    225.90 o
   3   9   6    10952.90    11589.60    380.43 o
   4   9   6     2955.60     3392.84    157.39 o
   5   9   6     3155.48     3731.05    159.47 o
   6   9   6      747.67      780.12     78.28 o
   7   9   6     5247.46     5820.39    175.41 o
   8   9   6       21.65        4.59     50.61 o
   9   9   6     5743.60     5809.07    280.77 o
  10   9   6       72.70      -53.78     68.03 o
  11   9   6     3972.86     3936.96    224.61 o
  12   9   6      156.75       58.01    100.55 o
  13   9   6     2316.59     2488.99    262.24 o
 -12  10   6       10.61       98.15    123.70 o
 -11  10   6     1081.85     1039.04    191.26 o
 -10  10   6      709.18      846.92    132.28 o
  -9  10   6     3260.73     3359.73    238.47 o
  -8  10   6     2502.84     2695.63    203.36 o
  -7  10   6     4116.81     3998.55    237.08 o
  -6  10   6        5.64       47.15     56.32 o
  -5  10   6     4605.67     4745.35    202.83 o
  -4  10   6     1427.15     1573.13    119.68 o
  -3  10   6     3211.44     3227.48    139.82 o
  -2  10   6      168.02      120.09     35.49 o
  -1  10   6     3091.24     2997.14    121.34 o
   0  10   6      403.13      414.23     55.13 o
   1  10   6     3095.78     3011.65    167.27 o
   2  10   6      161.36      157.91     56.90 o
   3  10   6     3365.85     3438.35    180.55 o
   4  10   6     1486.32     1405.06    147.11 o
   5  10   6     4484.88     4595.40    203.77 o
   6  10   6        8.34       41.70     43.02 o
   7  10   6     4239.51     4246.88    177.12 o
   8  10   6     2629.44     2642.85    147.03 o
   9  10   6     3331.57     4105.13    371.55 o
  10  10   6      761.73      672.51    162.32 o
  11  10   6     1099.28     1034.01    158.31 o
  12  10   6        8.93       17.44    103.92 o
 -12  11   6     1540.90     1401.79    223.20 o
 -11  11   6      503.32      323.02    114.89 o
 -10  11   6     2192.09     2521.55    225.13 o
  -9  11   6      473.07      475.15    108.31 o
  -8  11   6     5743.59     5957.07    308.97 o
  -7  11   6      473.81      356.85     88.22 o
  -6  11   6     7758.13     8036.05    346.52 o
  -5  11   6      291.69      226.03     61.85 o
  -4  11   6     9102.95     9917.85    282.23 o
  -3  11   6      262.79      169.20     45.84 o
  -2  11   6    19272.05    19291.34    502.39 o
  -1  11   6      292.05      275.56     37.95 o
   0  11   6    13723.69    14520.94    362.63 o
   1  11   6      429.14      412.58     75.99 o
   2  11   6    18717.38    18903.78    710.21 o
   3  11   6      390.28      377.56     76.42 o
   4  11   6     8472.35     8904.44    417.63 o
   5  11   6      460.59      288.07     67.72 o
   6  11   6     7682.41     8009.51    272.95 o
   7  11   6      323.05      385.93     70.61 o
   8  11   6     5618.37     6239.10    259.54 o
   9  11   6      362.29      350.15     85.11 o
  10  11   6     2237.20     2815.06    345.82 o
  11  11   6      440.89      440.58    139.77 o
  12  11   6     1474.79     1521.46    213.10 o
 -11  12   6       66.92      -63.48    101.77 o
 -10  12   6      969.50      872.27    156.40 o
  -9  12   6      158.01      112.18     89.32 o
  -8  12   6      804.26      730.58    127.65 o
  -7  12   6      666.06      543.41    133.08 o
  -6  12   6     2263.61     2461.46    175.48 o
  -5  12   6       15.71       31.58     46.59 o
  -4  12   6     2211.58     2154.44    141.28 o
  -3  12   6      503.51      466.36     70.08 o
  -2  12   6     4702.97     4608.46    199.25 o
  -1  12   6      732.38      734.33     91.28 o
   0  12   6    13499.29    13085.06    464.68 o
   1  12   6      930.53     1158.99    143.83 o
   2  12   6     4873.56     5120.50    370.04 o
   3  12   6      638.03      508.54    149.92 o
   4  12   6     2267.02     2555.70    177.19 o
   5  12   6       27.53       -9.32     57.80 o
   6  12   6     2455.46     2805.35    180.91 o
   7  12   6      741.66      627.84     91.28 o
   8  12   6      899.81      866.92    127.84 o
   9  12   6      173.21      140.01     93.75 o
  10  12   6      998.88     1213.00    182.67 o
  11  12   6       62.56      -25.99    110.28 o
 -11  13   6      859.69      590.89    168.56 o
 -10  13   6      393.03      249.16    114.78 o
  -9  13   6      478.32      319.78    116.50 o
  -8  13   6      973.31      791.96    136.55 o
  -7  13   6      804.26      558.58    103.56 o
  -6  13   6      334.47      152.64     79.35 o
  -5  13   6     1926.81     1648.79    142.42 o
  -4  13   6       78.49       95.31     53.33 o
  -3  13   6     1696.27     1525.32    124.81 o
  -2  13   6      693.85      741.84     90.09 o
  -1  13   6     1692.72     1677.99    126.98 o
   0  13   6      214.53      143.95     55.43 o
   1  13   6     1606.80     1720.62    216.07 o
   2  13   6      959.17      819.41    136.00 o
   3  13   6     1648.69     1787.15    326.98 o
   4  13   6      161.98      129.17     74.30 o
   5  13   6     2049.18     2131.56    181.59 o
   6  13   6      209.17      246.79     80.47 o
   7  13   6      822.37      864.36    122.27 o
   8  13   6     1183.41     1110.66    168.47 o
   9  13   6      667.79      392.38    153.94 o
  10  13   6      394.64      339.93    135.05 o
  11  13   6      857.17     1020.13    186.43 o
 -10  14   6     2477.26     2860.65    261.47 o
  -9  14   6      852.98      872.57    139.45 o
  -8  14   6      517.86      554.70    120.76 o
  -7  14   6     1249.63     1341.69    147.13 o
  -6  14   6     1080.98     1125.22    130.76 o
  -5  14   6     1260.02     1051.04    117.87 o
  -4  14   6     1160.92     1179.35    131.56 o
  -3  14   6     3338.35     3019.41    201.05 o
  -2  14   6       35.07      -25.08     55.07 o
  -1  14   6     4114.61     4146.30    198.42 o
   0  14   6      200.80       97.00     60.66 o
   1  14   6     4012.63     3765.93    243.01 o
   2  14   6        9.38      -18.52     75.90 o
   3  14   6     3147.17     3254.29    270.46 o
   4  14   6     1165.72     1195.68    143.67 o
   5  14   6     1288.72     1409.49    155.14 o
   6  14   6     1031.58      737.27    241.03 o
   7  14   6     1253.84     1087.75    206.51 o
   8  14   6      462.78      450.87    156.14 o
   9  14   6      791.44      714.82    239.89 o
  10  14   6     2430.83     2553.34    309.81 o
  -9  15   6     2072.34     2315.41    214.23 o
  -8  15   6     1830.71     1999.81    190.94 o
  -7  15   6     2373.39     2603.37    201.46 o
  -6  15   6     1780.03     1757.04    164.19 o
  -5  15   6     1163.21     1305.19    193.66 o
  -4  15   6     1353.44     1181.35    144.84 o
  -3  15   6      274.17      153.04     74.72 o
  -2  15   6       16.53       64.10     64.95 o
  -1  15   6      513.97      498.25     93.43 o
   0  15   6      358.33      438.90    101.93 o
   1  15   6      480.84      480.85    124.08 o
   2  15   6       44.81       55.21     88.40 o
   3  15   6      321.55      433.65    152.55 o
   4  15   6     1342.59     1489.53    303.18 o
   5  15   6     1149.40     1028.01    297.77 o
   6  15   6     1667.49     1632.38    372.89 o
   7  15   6     2361.41     2881.80    378.66 o
   8  15   6     1656.42     1994.35    302.35 o
   9  15   6     2102.19     2211.66    285.40 o
  -8  16   6      170.96      263.30    117.14 o
  -7  16   6     2293.88     2332.85    200.73 o
  -6  16   6     1572.53     1454.48    159.36 o
  -5  16   6      404.61      276.29    102.24 o
  -4  16   6      375.67      522.62    124.90 o
  -3  16   6       67.25      106.68     81.17 o
  -2  16   6      123.49       64.45     74.19 o
  -1  16   6      507.49      452.23    129.27 o
   0  16   6      458.61      193.51    105.18 o
   1  16   6      515.54      425.56    126.02 o
   2  16   6      158.25      128.93    100.67 o
   3  16   6       99.38      -49.42    119.93 o
   4  16   6      371.96       97.33    145.93 o
   5  16   6      517.95      163.17    159.42 o
   6  16   6     1904.52     2351.00    571.77 o
   7  16   6     2422.41     2623.82    379.61 o
   8  16   6      152.89       88.28    188.55 o
  -7  17   6      582.49      552.35    127.76 o
  -6  17   6      326.31      350.15    122.03 o
  -5  17   6      857.63      774.35    136.27 o
  -4  17   6      142.59       87.37     94.53 o
  -3  17   6      155.19      143.94    132.76 o
  -2  17   6       19.68       26.56     92.56 o
  -1  17   6       29.16       32.87    101.15 o
   0  17   6       23.85      -30.91     90.22 o
   1  17   6       28.19       20.09     99.33 o
   2  17   6       22.27       -3.56    105.29 o
   3  17   6      145.90      113.32    112.10 o
   4  17   6      152.06      107.60    162.40 o
   5  17   6      820.12      882.28    236.16 o
   6  17   6      363.28      334.52    190.04 o
   7  17   6      569.83      404.32    232.38 o
  -5  18   6      164.75       26.73    127.36 o
  -4  18   6     1248.94     1429.69    203.52 o
  -3  18   6      268.52      277.15    131.36 o
  -2  18   6      723.04      694.65    177.67 o
  -1  18   6     1789.75     1683.62    260.44 o
   0  18   6       14.92      -14.20    117.84 o
   1  18   6     1698.00     1640.76    236.01 o
   2  18   6      641.64      494.27    157.40 o
   3  18   6      283.04      144.82    144.95 o
   4  18   6     1199.70     1432.07    294.51 o
   5  18   6      237.41      -44.28    151.81 o
  -2  19   6       90.34      114.72    143.65 o
  -1  19   6      178.64       96.99    147.10 o
   0  19   6      453.94      355.83    170.03 o
   1  19   6      167.88      140.23    144.21 o
   2  19   6      111.58       57.65    138.51 o
   1   0   7       20.60       -8.13      8.13 o
   2   0   7    18478.11    18047.64    262.92 o
   3   0   7      129.73      127.84     18.52 o
   4   0   7      585.74      676.15     42.17 o
   5   0   7     7299.91     7336.14    217.16 o
   6   0   7       30.51      -13.92     28.79 o
   7   0   7    25196.52    26061.76    682.20 o
   8   0   7      279.72      327.89     75.63 o
   9   0   7    14063.68    14438.19    511.49 o
  10   0   7      892.32      872.25    114.14 o
  11   0   7     8018.84     8241.21    340.83 o
  12   0   7      300.09      286.91     91.90 o
  13   0   7    12189.43    13013.63    551.85 o
  14   0   7      125.94       45.88     95.36 o
 -14   1   7      830.34      703.70    165.06 o
 -13   1   7     1672.80     1353.32    192.40 o
 -12   1   7      121.06       55.43     75.07 o
 -11   1   7     1044.64     1038.00    174.73 o
 -10   1   7      410.92      164.23     69.82 o
  -9   1   7      537.60      277.84     70.92 o
  -8   1   7      387.85      473.97     57.53 o
  -7   1   7      195.20      188.20     42.07 o
  -6   1   7     1575.80     1469.93    105.46 o
  -5   1   7      112.54       88.70     24.96 o
  -4   1   7      722.38      789.65     47.96 o
  -3   1   7     1832.44     1831.28     59.61 o
  -2   1   7      796.76      752.52     34.40 o
  -1   1   7     3270.77     3352.71     61.41 o
   0   1   7     2617.16     2407.39     47.48 o
   1   1   7     3306.24     3293.56     61.68 o
   2   1   7      791.23      767.46     30.27 o
   3   1   7     1776.56     1856.62     53.60 o
   4   1   7      675.15      740.82     38.40 o
   5   1   7      115.14      109.77     21.62 o
   6   1   7     1662.81     1646.63     83.72 o
   7   1   7      230.75      199.18     43.05 o
   8   1   7      417.71      360.23     61.85 o
   9   1   7      586.99      622.12     95.16 o
  10   1   7      421.40      352.76     72.14 o
  11   1   7     1041.64     1190.81    154.93 o
  12   1   7      135.28       29.47     75.91 o
  13   1   7     1944.21     2093.47    215.72 o
  14   1   7      866.80      998.83    153.57 o
 -14   2   7      534.10      474.36    147.13 o
 -13   2   7      240.55      161.16    105.45 o
 -12   2   7      124.67      132.81     91.11 o
 -11   2   7      164.79      120.20     73.44 o
 -10   2   7      266.33      198.83     72.77 o
  -9   2   7      631.43      728.13     78.68 o
  -8   2   7     2659.92     2789.25    132.99 o
  -7   2   7      550.89      528.65     73.08 o
  -6   2   7     6755.78     7376.88    220.86 o
  -5   2   7     1342.56     1435.86     86.27 o
  -4   2   7    18375.55    19192.13    369.11 o
  -3   2   7     1394.84     1610.25     50.51 o
  -2   2   7     5932.26     6323.50    125.86 o
  -1   2   7     7618.58     8121.93    138.92 o
   0   2   7     7606.73     8349.91    135.01 o
   1   2   7     7634.00     7804.80    163.13 o
   2   2   7     5647.31     6045.38    111.34 o
   3   2   7     1516.14     1695.37     50.23 o
   4   2   7    18438.75    18538.59    329.13 o
   5   2   7     1379.07     1559.05     61.14 o
   6   2   7     6422.70     6600.92    166.14 o
   7   2   7      705.45      712.40     54.44 o
   8   2   7     2586.29     2363.82    103.72 o
   9   2   7      650.13      629.81     67.03 o
  10   2   7      218.69      183.75     67.76 o
  11   2   7      181.24       37.64     67.85 o
  12   2   7      126.92      138.62     79.98 o
  13   2   7      145.84       81.74     97.21 o
  14   2   7      526.09      476.25    123.80 o
 -14   3   7     2557.22     2255.90    252.97 o
 -13   3   7     2082.82     1604.53    414.83 o
 -12   3   7     2799.74     2492.55    280.50 o
 -11   3   7     2129.02     2094.55    179.02 o
 -10   3   7     5442.60     5235.87    257.49 o
  -9   3   7     7385.25     7384.84    350.14 o
  -8   3   7     2432.35     2628.97    165.03 o
  -7   3   7     4794.25     4535.61    249.50 o
  -6   3   7     4591.02     4601.87    173.43 o
  -5   3   7     7317.79     7379.79    213.87 o
  -4   3   7     2413.38     2454.62     83.11 o
  -3   3   7    14093.65    14042.97    252.59 o
  -2   3   7     1034.26     1149.52     42.88 o
  -1   3   7    18582.03    18556.73    276.69 o
   0   3   7     1176.40     1149.25     44.16 o
   1   3   7    18044.09    18150.21    333.38 o
   2   3   7      886.96      856.45     36.09 o
   3   3   7    13912.29    13944.91    250.77 o
   4   3   7     2243.18     2365.25     75.11 o
   5   3   7     7146.93     7300.57    156.16 o
   6   3   7     4709.36     4854.38    125.39 o
   7   3   7     5083.75     5235.84    151.88 o
   8   3   7     2775.85     2906.08    141.27 o
   9   3   7     7787.36     7830.91    235.62 o
  10   3   7     5105.43     5203.75    217.89 o
  11   3   7     2217.27     2069.99    174.12 o
  12   3   7     2913.55     2763.29    306.18 o
  13   3   7     2149.33     2232.60    276.63 o
  14   3   7     2659.78     2913.25    273.47 o
 -14   4   7      165.29        3.15    113.58 o
 -13   4   7     2537.52     2206.92    369.38 o
 -12   4   7     1179.10      905.82    154.74 o
 -11   4   7     1706.53     1604.81    158.85 o
 -10   4   7     2725.16     2359.31    253.44 o
  -9   4   7      541.63      355.54     75.06 o
  -8   4   7     5370.10     5459.90    239.69 o
  -7   4   7      950.44      801.25     86.88 o
  -6   4   7     8238.85     8293.16    276.76 o
  -5   4   7     1751.08     1875.12    100.22 o
  -4   4   7    17390.86    17169.42    341.65 o
  -3   4   7     2914.51     2978.45     95.57 o
  -2   4   7    27194.05    26551.80    394.98 o
  -1   4   7     3014.89     3279.81     73.56 o
   0   4   7    14731.79    14741.81    262.06 o
   1   4   7     3077.10     3465.41    103.02 o
   2   4   7    27101.47    26739.73    561.34 o
   3   4   7     2814.63     2904.53     85.42 o
   4   4   7    17218.15    17073.15    338.51 o
   5   4   7     1658.47     1635.25     73.92 o
   6   4   7     7469.15     7271.98    185.44 o
   7   4   7      877.06      929.87     63.01 o
   8   4   7     5140.97     5500.09    187.74 o
   9   4   7      476.74      398.80     62.17 o
  10   4   7     2896.20     3083.99    167.45 o
  11   4   7     1585.22     1574.91    131.39 o
  12   4   7     1142.91     1076.32    143.95 o
  13   4   7     2687.35     2570.89    313.71 o
  14   4   7      160.39      133.07    123.51 o
 -14   5   7      985.91      847.20    192.04 o
 -13   5   7      144.38      188.63    110.38 o
 -12   5   7      344.00      198.03    110.30 o
 -11   5   7        8.11      -15.19     80.86 o
 -10   5   7      343.43      315.06     83.58 o
  -9   5   7      219.33      123.57     62.23 o
  -8   5   7      341.16      286.48     68.41 o
  -7   5   7     1960.94     1782.70    107.62 o
  -6   5   7     1142.29     1103.57     82.27 o
  -5   5   7     2229.76     2223.58    109.61 o
  -4   5   7      993.70      928.36     57.89 o
  -3   5   7     4976.28     5126.86    128.41 o
  -2   5   7      108.16       90.22     17.22 o
  -1   5   7    10499.39    11321.83    188.73 o
   0   5   7     1392.16     1402.42     45.95 o
   1   5   7    10113.93    10807.63    313.64 o
   2   5   7       85.95       84.62     28.20 o
   3   5   7     4998.72     5489.69    134.94 o
   4   5   7     1101.29     1207.96     62.07 o
   5   5   7     2030.99     2127.12     89.32 o
   6   5   7     1181.27     1190.69     72.93 o
   7   5   7     2111.99     2287.07     97.19 o
   8   5   7      346.86      286.22     49.06 o
   9   5   7      104.46       49.85     44.07 o
  10   5   7      386.54      347.78     86.52 o
  11   5   7       20.34       63.15     61.63 o
  12   5   7      370.47      460.94    107.12 o
  13   5   7      121.71      209.59    104.44 o
  14   5   7     1012.19     1078.44    219.27 o
 -14   6   7       67.26      -52.48    120.79 o
 -13   6   7     2343.16     2377.20    301.68 o
 -12   6   7       84.15       53.58    101.99 o
 -11   6   7     1228.37     1155.64    163.37 o
 -10   6   7       71.96       97.32     69.51 o
  -9   6   7     2435.09     2590.70    182.79 o
  -8   6   7      434.45      357.00     57.97 o
  -7   6   7     2035.05     2232.12    123.09 o
  -6   6   7       44.66       45.96     33.38 o
  -5   6   7     5217.64     5644.99    311.21 o
  -4   6   7     2839.55     2912.27    103.90 o
  -3   6   7     1407.61     1387.35     65.83 o
  -2   6   7      998.91     1168.91     53.17 o
  -1   6   7       55.92       43.28     16.72 o
   0   6   7     1535.43     1613.28     70.74 o
   1   6   7       66.42       54.66     31.21 o
   2   6   7      779.09      917.72     71.19 o
   3   6   7     1452.75     1457.68     67.29 o
   4   6   7     3171.43     3346.40    107.80 o
   5   6   7     5397.86     5611.86    157.79 o
   6   6   7       99.01       68.69     32.67 o
   7   6   7     2163.13     2285.80    107.33 o
   8   6   7      341.29      282.56     47.01 o
   9   6   7     2669.14     2914.70    136.40 o
  10   6   7      101.31       45.90     53.56 o
  11   6   7     1169.59     1168.80    122.99 o
  12   6   7       84.07       14.68     80.43 o
  13   6   7     2325.74     2056.60    206.79 o
  14   6   7       73.75      161.00    139.97 o
 -13   7   7      389.15      148.46    123.34 o
 -12   7   7       64.35      172.25    102.77 o
 -11   7   7     1701.70     1578.20    190.96 o
 -10   7   7      405.48      384.22    114.03 o
  -9   7   7     6942.15     6185.59    355.81 o
  -8   7   7       10.87       15.23     40.32 o
  -7   7   7    13832.82    14149.41    444.62 o
  -6   7   7       52.16       73.99     56.04 o
  -5   7   7    25749.97    25114.47    565.00 o
  -4   7   7      118.56       73.81     30.46 o
  -3   7   7    20600.78    20474.58    412.23 o
  -2   7   7     3126.85     3484.46     91.66 o
  -1   7   7    36973.98    35873.28    592.97 o
   0   7   7      214.46      191.94     28.53 o
   1   7   7    38117.39    35834.71    873.43 o
   2   7   7     3076.47     3357.42    164.18 o
   3   7   7    20555.62    20815.60    452.78 o
   4   7   7      122.57      104.52     29.74 o
   5   7   7    25028.26    24284.69    547.89 o
   6   7   7       36.65       22.92     31.54 o
   7   7   7    13475.48    14323.81    361.27 o
   8   7   7       26.38       24.25     37.10 o
   9   7   7     6933.12     7364.11    247.08 o
  10   7   7      330.44      301.69     68.97 o
  11   7   7     1619.53     1728.79    148.63 o
  12   7   7       71.23       15.21     84.14 o
  13   7   7      436.42      234.04    116.74 o
 -13   8   7      197.44      200.82    128.57 o
 -12   8   7     2037.86     2187.04    242.81 o
 -11   8   7      298.59      208.27    109.00 o
 -10   8   7     2881.25     3069.45    258.69 o
  -9   8   7       92.54       51.97     75.46 o
  -8   8   7     2519.51     2536.99    164.46 o
  -7   8   7       53.43       29.12     53.62 o
  -6   8   7     5027.05     5341.99    205.85 o
  -5   8   7      199.76      199.49     47.05 o
  -4   8   7     3457.68     3362.07    146.60 o
  -3   8   7      118.28      103.57     30.82 o
  -2   8   7     5722.06     5929.36    146.15 o
  -1   8   7      113.16       77.46     24.66 o
   0   8   7     6902.97     6898.31    217.76 o
   1   8   7      117.19      118.51     38.50 o
   2   8   7     5760.86     6112.26    234.88 o
   3   8   7      133.31      181.25     38.75 o
   4   8   7     3721.41     3645.63    145.32 o
   5   8   7      239.10      209.99     48.87 o
   6   8   7     5158.18     5473.08    205.95 o
   7   8   7       67.14       59.13     40.17 o
   8   8   7     2789.08     3048.02    225.05 o
   9   8   7       94.05       74.76     54.25 o
  10   8   7     2989.47     3065.66    209.73 o
  11   8   7      326.26      403.56     93.11 o
  12   8   7     1939.57     2165.44    204.86 o
  13   8   7      191.41      272.90    130.15 o
 -13   9   7      597.27      510.05    154.17 o
 -12   9   7     6535.90     6367.59    409.55 o
 -11   9   7      490.25      276.31    121.45 o
 -10   9   7     6517.63     6066.96    397.04 o
  -9   9   7      133.00        2.72     71.63 o
  -8   9   7     4999.15     5281.71    231.15 o
  -7   9   7      247.47      181.00     72.15 o
  -6   9   7     2423.93     2552.57    158.61 o
  -5   9   7      997.35      956.93    123.13 o
  -4   9   7     1292.70     1270.59     91.40 o
  -3   9   7       10.98       12.25     33.50 o
  -2   9   7      583.06      512.55     43.42 o
  -1   9   7      303.49      243.57     40.52 o
   0   9   7     1783.17     1906.18    101.00 o
   1   9   7      319.10      311.24     52.91 o
   2   9   7      548.14      572.23     76.41 o
   3   9   7        0.49      -28.99     33.99 o
   4   9   7     1103.37     1011.80     86.74 o
   5   9   7      949.68      809.14     71.77 o
   6   9   7     2224.54     2244.08    120.65 o
   7   9   7      186.04      112.27     48.14 o
   8   9   7     5011.21     5175.13    222.45 o
   9   9   7      102.32      122.38     76.07 o
  10   9   7     6721.98     7114.41    289.30 o
  11   9   7      452.27      461.01    106.11 o
  12   9   7     6370.40     7265.26    513.83 o
  13   9   7      548.33      624.99    172.26 o
 -12  10   7      389.88      310.07    136.63 o
 -11  10   7       43.50       51.34     88.48 o
 -10  10   7      809.01      835.85    138.91 o
  -9  10   7       27.45      109.39     75.82 o
  -8  10   7      505.77      345.33     92.14 o
  -7  10   7      587.66      459.62     91.29 o
  -6  10   7     1301.97     1332.79    121.46 o
  -5  10   7      500.52      369.17     76.86 o
  -4  10   7     5231.37     4966.36    213.75 o
  -3  10   7       29.68       58.70     36.02 o
  -2  10   7     2613.96     2507.44    127.03 o
  -1  10   7      203.36      164.54     38.24 o
   0  10   7     3181.96     3346.95    141.81 o
   1  10   7      222.87      187.98     69.40 o
   2  10   7     2601.32     2774.08    168.82 o
   3  10   7       33.62       27.90     41.86 o
   4  10   7     5020.95     5800.34    300.78 o
   5  10   7      505.76      486.74     75.30 o
   6  10   7     1281.02     1281.96     98.59 o
   7  10   7      576.62      606.87     75.71 o
   8  10   7      509.02      493.07     77.10 o
   9  10   7       29.50       21.05     61.45 o
  10  10   7      867.49      699.06    119.35 o
  11  10   7       51.35       41.46     91.84 o
  12  10   7      371.93      343.88    144.52 o
 -12  11   7      455.59      334.51    153.41 o
 -11  11   7     2272.42     2648.28    244.16 o
 -10  11   7     1383.34     1145.29    156.78 o
  -9  11   7     1302.49      828.97    133.23 o
  -8  11   7     1191.87      866.43    131.28 o
  -7  11   7      820.58      737.64    131.80 o
  -6  11   7      678.72      664.96     96.54 o
  -5  11   7     1880.24     2055.76    150.04 o
  -4  11   7      977.07      954.29     86.40 o
  -3  11   7     2825.86     2837.58    143.98 o
  -2  11   7      454.49      313.38     59.29 o
  -1  11   7      590.51      690.46     62.23 o
   0  11   7       40.59       25.80     37.55 o
   1  11   7      633.80      662.43     88.44 o
   2  11   7      412.70      636.41    106.02 o
   3  11   7     2729.43     2956.13    221.13 o
   4  11   7      861.53      919.64    110.61 o
   5  11   7     1727.02     1928.29    136.48 o
   6  11   7      690.48      605.59     80.14 o
   7  11   7     1025.10     1157.66    101.94 o
   8  11   7     1087.08      833.53    103.68 o
   9  11   7     1403.30     1547.48    164.60 o
  10  11   7     1566.89     1520.74    192.29 o
  11  11   7     2363.49     2322.33    360.06 o
  12  11   7      720.21      621.83    163.08 o
 -11  12   7     1413.94     1112.45    253.21 o
 -10  12   7     6932.16     7808.01    395.25 o
  -9  12   7     1582.49     1460.66    179.38 o
  -8  12   7     6736.74     7391.58    315.91 o
  -7  12   7     2597.84     2817.78    192.13 o
  -6  12   7     6986.97     7183.86    295.95 o
  -5  12   7     1930.24     1944.99    175.95 o
  -4  12   7     9861.13     9465.56    295.91 o
  -3  12   7      213.11      183.58     54.59 o
  -2  12   7    10264.21    10334.53    325.04 o
  -1  12   7      357.00      355.46     68.86 o
   0  12   7     4062.66     3719.89    155.88 o
   1  12   7      333.50      230.71    128.00 o
   2  12   7    10290.21    10964.55    467.60 o
   3  12   7      210.46      267.68    126.45 o
   4  12   7     9824.30    10383.61    380.60 o
   5  12   7     2079.25     2254.09    173.17 o
   6  12   7     6981.43     7511.60    268.73 o
   7  12   7     2765.28     2757.27    164.30 o
   8  12   7     6753.66     6726.06    361.15 o
   9  12   7     1502.58     1432.04    246.18 o
  10  12   7     6998.88     7872.02    419.93 o
  11  12   7     1487.36     1459.30    210.75 o
 -10  13   7      485.87      470.30    122.33 o
  -9  13   7     2570.41     2900.39    221.62 o
  -8  13   7      844.05      824.42    124.99 o
  -7  13   7     2649.70     2950.54    202.68 o
  -6  13   7      955.10      822.46    126.00 o
  -5  13   7     5262.74     5152.64    247.31 o
  -4  13   7      913.69      672.84     95.30 o
  -3  13   7    10242.72     9807.58    365.30 o
  -2  13   7     1516.34     1307.76    155.53 o
  -1  13   7    10443.13    10550.79    329.82 o
   0  13   7       26.76      -25.03     43.27 o
   1  13   7    10005.25     9929.66    402.34 o
   2  13   7     1441.69     1833.48    189.09 o
   3  13   7     9980.34    10448.99    475.70 o
   4  13   7      839.74      750.53    158.56 o
   5  13   7     5276.79     5542.60    281.12 o
   6  13   7      965.10     1104.81    163.75 o
   7  13   7     2528.32     2596.21    266.52 o
   8  13   7      838.83     1091.33    188.77 o
   9  13   7     2510.01     2810.97    298.03 o
  10  13   7      484.07      263.83    140.38 o
 -10  14   7      248.66      138.05    119.08 o
  -9  14   7      287.30       81.49     94.75 o
  -8  14   7      194.44      254.00     98.22 o
  -7  14   7      164.15       74.04     82.29 o
  -6  14   7      248.71      176.76     78.27 o
  -5  14   7      188.08      194.83     76.13 o
  -4  14   7      284.35      183.48     96.98 o
  -3  14   7      116.94       91.19     69.60 o
  -2  14   7      198.02      224.26     73.81 o
  -1  14   7      785.24      629.79     98.33 o
   0  14   7        6.89        9.85     64.29 o
   1  14   7      804.51      782.21    144.78 o
   2  14   7      222.20      314.39    206.98 o
   3  14   7      179.90      268.10    130.36 o
   4  14   7      320.99      375.16    142.66 o
   5  14   7      106.52      237.12    137.68 o
   6  14   7      244.88      247.13    154.79 o
   7  14   7      126.56      126.23    148.22 o
   8  14   7      231.39      394.07    151.93 o
   9  14   7      328.07       86.20    143.44 o
  10  14   7      193.71      -52.29    138.38 o
  -9  15   7      787.86     1062.38    158.86 o
  -8  15   7       98.01      114.21     95.07 o
  -7  15   7      829.96      896.37    134.86 o
  -6  15   7      264.74      161.32     86.93 o
  -5  15   7      969.13      957.28    126.53 o
  -4  15   7      439.85      480.72     99.69 o
  -3  15   7     1060.09     1096.73    137.25 o
  -2  15   7       89.83       72.35     66.09 o
  -1  15   7      358.77      278.23     81.77 o
   0  15   7      277.99      213.22     88.43 o
   1  15   7      340.43      375.27    121.34 o
   2  15   7       87.31      -29.88     92.35 o
   3  15   7     1052.33      913.73    463.14 o
   4  15   7      468.43      250.94    142.53 o
   5  15   7      980.02      741.14    201.24 o
   6  15   7      237.51      491.05    264.27 o
   7  15   7      848.28      536.35    195.73 o
   8  15   7       72.40       -1.39    165.59 o
   9  15   7      795.24      726.68    221.81 o
  -8  16   7     5543.43     5999.50    354.21 o
  -7  16   7       37.38      -17.23     91.24 o
  -6  16   7     8831.74     9497.94    383.31 o
  -5  16   7      250.27      201.85     95.27 o
  -4  16   7    14823.05    16076.74    553.27 o
  -3  16   7       20.23      104.44     79.96 o
  -2  16   7    12453.22    12648.12    452.45 o
  -1  16   7      268.50      223.36     95.61 o
   0  16   7     9918.08     9627.97    508.75 o
   1  16   7      290.55      246.41    113.62 o
   2  16   7    12464.19    12397.47    591.66 o
   3  16   7       14.48       28.87    121.00 o
   4  16   7    14759.31    16829.54    902.66 o
   5  16   7      211.94      307.92    165.83 o
   6  16   7     8752.21     9110.91    666.16 o
   7  16   7       47.43      -29.74    169.25 o
   8  16   7     5609.04     5817.68    561.12 o
  -6  17   7      635.35      742.21    150.79 o
  -5  17   7     4411.96     4690.19    291.00 o
  -4  17   7       50.37      106.14     96.63 o
  -3  17   7     4173.91     4009.95    327.14 o
  -2  17   7      239.80      287.92    110.95 o
  -1  17   7     3374.37     3356.91    641.43 o
   0  17   7       17.12       -6.01     96.87 o
   1  17   7     3400.02     3088.96    347.98 o
   2  17   7      242.42      349.57    137.67 o
   3  17   7     4238.73     4084.67    645.34 o
   4  17   7       47.03     -129.07    133.41 o
   5  17   7     4453.36     3948.87    452.19 o
   6  17   7      539.60      254.22    186.63 o
  -4  18   7       17.21       38.21    118.00 o
  -3  18   7      490.26      292.72    144.48 o
  -2  18   7       36.77      140.74    133.65 o
  -1  18   7      101.97      195.94    123.60 o
   0  18   7       11.04      -13.82    109.97 o
   1  18   7      103.26      206.11    122.01 o
   2  18   7      115.64       50.47    123.63 o
   3  18   7      409.34      695.07    182.35 o
   4  18   7       74.47      176.82    138.65 o
  -1  19   7     3694.02     3369.57    350.41 o
   0  19   7      106.09       48.97    138.72 o
   1  19   7     3636.14     3715.49    362.03 o
   0   0   8    35078.54    34968.24    662.72 o
   1   0   8     1436.36     1722.00     47.67 o
   2   0   8    19957.97    19289.21    304.17 o
   3   0   8     1239.00     1516.25     52.05 o
   4   0   8    29864.43    28986.25    468.25 o
   5   0   8      510.39      674.92     45.09 o
   6   0   8    19859.17    19522.31    448.56 o
   7   0   8      788.81      846.16     76.05 o
   8   0   8     7279.12     7461.86    275.27 o
   9   0   8      191.09      120.70     56.08 o
  10   0   8     2795.88     3069.68    196.73 o
  11   0   8      255.58      172.66     76.76 o
  12   0   8      946.62      799.05    142.78 o
  13   0   8     1359.15     1702.51    213.24 o
  14   0   8     1245.88     1299.24    172.43 o
 -14   1   8      584.48      519.02    148.24 o
 -13   1   8      624.38      383.16    124.63 o
 -12   1   8     2536.27     2554.50    235.94 o
 -11   1   8     2074.36     2043.39    175.65 o
 -10   1   8     1861.52     1818.85    156.07 o
  -9   1   8      630.08      717.27     71.87 o
  -8   1   8     2428.59     2531.34    128.08 o
  -7   1   8     2605.47     2702.29    125.42 o
  -6   1   8     7073.71     7119.88    198.83 o
  -5   1   8     3192.86     3016.31    104.08 o
  -4   1   8     9165.32     9090.34    209.75 o
  -3   1   8     4544.70     4230.28     92.25 o
  -2   1   8    19780.28    19285.19    283.66 o
  -1   1   8     7581.43     7328.50    112.86 o
   0   1   8    13845.63    13301.51    186.82 o
   1   1   8     7626.67     7455.21    121.01 o
   2   1   8    19784.04    19246.26    271.96 o
   3   1   8     4476.38     4171.13     86.52 o
   4   1   8     9060.72     8664.89    169.36 o
   5   1   8     3062.91     2943.90     87.70 o
   6   1   8     7008.15     6953.95    222.71 o
   7   1   8     2509.82     2473.91    113.35 o
   8   1   8     2401.04     2565.48    143.19 o
   9   1   8      612.40      660.92     84.90 o
  10   1   8     1822.72     1821.66    133.60 o
  11   1   8     1942.92     1838.33    190.20 o
  12   1   8     2492.72     2646.89    205.05 o
  13   1   8      611.32      350.36    105.26 o
  14   1   8      580.71      608.71    150.11 o
 -14   2   8      512.20      309.84    134.53 o
 -13   2   8     4460.43     3597.05    309.52 o
 -12   2   8      711.09      614.79    137.25 o
 -11   2   8     4626.33     4125.02    282.16 o
 -10   2   8     2172.47     2161.94    173.86 o
  -9   2   8     5618.17     5719.15    214.58 o
  -8   2   8      503.36      512.33     65.71 o
  -7   2   8     8841.51     9191.38    353.13 o
  -6   2   8     2230.73     2143.77    117.82 o
  -5   2   8    19150.82    18459.39    462.89 o
  -4   2   8     1357.16     1368.50     77.22 o
  -3   2   8    15909.28    15346.62    293.39 o
  -2   2   8     2013.78     2092.53     60.28 o
  -1   2   8    25501.93    24803.62    356.91 o
   0   2   8     2295.36     1917.94     48.70 o
   1   2   8    26048.96    25083.74    443.38 o
   2   2   8     2417.05     2754.05     54.37 o
   3   2   8    16259.38    15854.52    267.04 o
   4   2   8     1714.57     1773.38     60.11 o
   5   2   8    19784.54    19455.55    342.88 o
   6   2   8     2699.70     2734.25     90.76 o
   7   2   8     8929.90     9132.54    216.64 o
   8   2   8      708.42      709.68     71.34 o
   9   2   8     5998.13     6117.02    352.22 o
  10   2   8     2629.40     2836.55    182.70 o
  11   2   8     4918.36     5030.85    279.89 o
  12   2   8      824.50      702.62    127.11 o
  13   2   8     4665.26     4986.47    316.65 o
  14   2   8      636.35      352.92    141.97 o
 -14   3   8     3075.28     3080.94    296.22 o
 -13   3   8      366.48      422.75    135.91 o
 -12   3   8     3537.38     3470.32    278.87 o
 -11   3   8      530.52      431.70    113.36 o
 -10   3   8     3622.48     3601.25    216.85 o
  -9   3   8     2193.09     2332.64    167.02 o
  -8   3   8     4600.11     4955.99    220.48 o
  -7   3   8     6779.68     6760.21    254.97 o
  -6   3   8     3054.53     3186.15    138.03 o
  -5   3   8     3013.11     2958.99    111.64 o
  -4   3   8     3442.09     3132.52    116.86 o
  -3   3   8     4233.76     4088.19    104.18 o
  -2   3   8     3245.95     3054.22     72.44 o
  -1   3   8     6694.04     6704.23    126.94 o
   0   3   8       27.01       80.63     12.84 o
   1   3   8     7083.43     7023.99    147.88 o
   2   3   8     3207.04     3129.10     81.22 o
   3   3   8     3878.41     3704.82     90.57 o
   4   3   8     3372.46     3356.13     87.30 o
   5   3   8     2879.89     2860.12     86.64 o
   6   3   8     2972.54     2978.21     94.29 o
   7   3   8     6795.21     7252.53    181.24 o
   8   3   8     4500.06     4673.84    143.05 o
   9   3   8     2241.77     2283.21    105.64 o
  10   3   8     3516.46     3836.47    188.72 o
  11   3   8      476.13      445.53     94.23 o
  12   3   8     3295.99     3774.55    240.35 o
  13   3   8      310.51      320.23    120.44 o
  14   3   8     2867.68     3178.27    408.13 o
 -14   4   8     2496.83     2217.80    256.23 o
 -13   4   8     2495.44     2352.21    240.75 o
 -12   4   8     3041.07     3049.59    264.29 o
 -11   4   8     1755.63     1918.58    197.62 o
 -10   4   8     4679.14     4580.54    243.31 o
  -9   4   8     4080.32     4721.84    230.44 o
  -8   4   8    12930.54    13595.80    472.64 o
  -7   4   8     1208.67     1124.68    103.67 o
  -6   4   8     5782.94     5845.51    178.75 o
  -5   4   8     4436.51     4393.33    143.95 o
  -4   4   8     8758.97     8664.95    209.44 o
  -3   4   8     7195.37     7190.64    153.14 o
  -2   4   8    13262.73    13397.76    211.00 o
  -1   4   8     3763.28     3870.86     82.87 o
   0   4   8    23082.80    22380.12    382.63 o
   1   4   8     3740.98     3931.65    154.11 o
   2   4   8    13636.72    13802.32    333.95 o
   3   4   8     6798.03     6775.66    160.25 o
   4   4   8     8475.61     8090.15    187.45 o
   5   4   8     4263.40     4318.52    124.40 o
   6   4   8     5507.91     5626.50    146.90 o
   7   4   8      980.62     1007.90     68.76 o
   8   4   8    12492.74    12483.04    310.94 o
   9   4   8     3573.21     4083.33    157.01 o
  10   4   8     3918.78     4285.66    202.89 o
  11   4   8     1355.90     1256.44    124.35 o
  12   4   8     2682.52     2528.09    239.95 o
  13   4   8     2131.52     2078.12    267.55 o
  14   4   8     2262.69     2046.68    272.36 o
 -14   5   8      163.48      250.70    134.57 o
 -13   5   8     2200.20     1825.92    225.45 o
 -12   5   8      175.79      185.62    110.69 o
 -11   5   8     3546.74     3391.53    265.27 o
 -10   5   8     1295.88     1210.19    156.40 o
  -9   5   8     3423.42     3799.77    214.69 o
  -8   5   8     1077.19      926.54    131.89 o
  -7   5   8     4550.57     4508.06    180.84 o
  -6   5   8     5881.20     5735.17    184.13 o
  -5   5   8     2302.62     2194.99    136.63 o
  -4   5   8    11746.43    11370.43    255.13 o
  -3   5   8     8300.64     8134.28    168.16 o
  -2   5   8    11555.91    11416.67    209.41 o
  -1   5   8     2197.88     2038.84     66.98 o
   0   5   8    12719.95    12717.75    256.76 o
   1   5   8     2323.64     2177.00    118.55 o
   2   5   8    11569.26    11659.54    322.04 o
   3   5   8     8204.07     8491.39    208.75 o
   4   5   8    11712.95    11694.84    247.74 o
   5   5   8     2360.66     2547.60     93.25 o
   6   5   8     6204.67     6141.85    172.20 o
   7   5   8     5179.16     5233.95    152.83 o
   8   5   8     1395.08     1700.97     96.83 o
   9   5   8     3955.35     3894.92    152.62 o
  10   5   8     1499.80     1344.96    107.66 o
  11   5   8     3699.30     3368.74    248.51 o
  12   5   8      291.00      144.87     80.67 o
  13   5   8     2191.17     2318.52    242.11 o
  14   5   8      277.72      -15.85    137.74 o
 -13   6   8     1238.83     1109.31    191.18 o
 -12   6   8      541.66      569.37    129.47 o
 -11   6   8     4453.90     4158.60    385.65 o
 -10   6   8      970.61      728.84    142.96 o
  -9   6   8     2935.81     2865.98    371.76 o
  -8   6   8     1442.62     1456.09    130.11 o
  -7   6   8     1654.46     1643.62    109.46 o
  -6   6   8     1171.53     1146.69     82.12 o
  -5   6   8     5311.32     5319.59    165.59 o
  -4   6   8     4081.68     3844.27    169.76 o
  -3   6   8     3725.07     3717.58    107.15 o
  -2   6   8      301.95      237.84     26.14 o
  -1   6   8     3851.23     4165.26    116.80 o
   0   6   8     2222.87     2246.45     78.44 o
   1   6   8     3956.90     3634.10    157.37 o
   2   6   8      300.74      265.82     41.07 o
   3   6   8     3794.30     4044.12    140.65 o
   4   6   8     4322.50     4296.38    114.35 o
   5   6   8     5316.92     5451.36    156.00 o
   6   6   8     1142.58     1132.73     75.01 o
   7   6   8     1797.47     2065.74    103.50 o
   8   6   8     1544.52     1478.42     88.32 o
   9   6   8     2890.00     2915.62    133.88 o
  10   6   8     1034.93      963.34    101.72 o
  11   6   8     4547.63     4975.92    209.56 o
  12   6   8      667.00      694.32    129.31 o
  13   6   8     1231.40      959.09    196.34 o
 -13   7   8      562.43      381.52    144.49 o
 -12   7   8     5128.86     4875.57    347.88 o
 -11   7   8     1178.68     1434.00    255.07 o
 -10   7   8     6266.64     6713.07    363.99 o
  -9   7   8     1284.04     1276.66    167.55 o
  -8   7   8     4053.81     4075.77    183.47 o
  -7   7   8     1563.14     1677.67    133.17 o
  -6   7   8     1305.55     1228.29     93.52 o
  -5   7   8     1320.88     1459.55     93.29 o
  -4   7   8     8375.75     8542.15    302.84 o
  -3   7   8     3955.52     3862.42    122.25 o
  -2   7   8    12985.10    13710.77    276.52 o
  -1   7   8     3955.38     4135.94    137.20 o
   0   7   8     7619.48     7403.89    208.09 o
   1   7   8     3888.84     3672.71    144.38 o
   2   7   8    13357.03    14118.50    463.79 o
   3   7   8     3628.13     3538.32    150.17 o
   4   7   8     8285.03     8676.45    211.64 o
   5   7   8     1084.14      929.86     59.62 o
   6   7   8     1380.38     1469.34     89.26 o
   7   7   8     1211.36     1178.71     88.47 o
   8   7   8     4087.71     4401.64    160.86 o
   9   7   8      926.85      828.65     85.47 o
  10   7   8     5916.22     6355.93    241.27 o
  11   7   8      953.16      768.02    111.61 o
  12   7   8     5158.71     5177.76    293.72 o
  13   7   8      405.02      329.18    156.96 o
 -13   8   8      111.79      188.83    138.85 o
 -12   8   8      744.90      698.72    162.87 o
 -11   8   8     1315.14     1290.63    181.51 o
 -10   8   8     1181.11     1091.05    158.17 o
  -9   8   8     1664.18     1588.68    230.89 o
  -8   8   8     2055.63     2102.95    158.63 o
  -7   8   8     1750.55     1875.10    129.32 o
  -6   8   8     2116.71     1985.95    164.33 o
  -5   8   8      929.06      911.58     99.13 o
  -4   8   8     2919.55     3025.43    169.01 o
  -3   8   8     6649.31     7119.07    199.76 o
  -2   8   8     2269.82     2467.59     93.08 o
  -1   8   8     2953.23     2925.99    118.10 o
   0   8   8      793.40      765.86     60.06 o
   1   8   8     3054.43     2963.34    130.21 o
   2   8   8     2277.23     2275.90    143.99 o
   3   8   8     6658.21     7707.79    278.00 o
   4   8   8     2750.68     2879.61    108.96 o
   5   8   8      862.40      860.18     70.74 o
   6   8   8     2007.69     2065.18     95.86 o
   7   8   8     1833.76     2117.47    113.01 o
   8   8   8     2112.35     2119.06    122.26 o
   9   8   8     1658.63     1659.23    123.61 o
  10   8   8     1107.58      907.34    121.65 o
  11   8   8     1291.63     1571.40    146.46 o
  12   8   8      635.15      512.48    141.39 o
  13   8   8       91.16      134.85    136.34 o
 -12   9   8      800.84      710.70    160.69 o
 -11   9   8     1865.13     2032.02    234.66 o
 -10   9   8      535.97      344.19    116.72 o
  -9   9   8     5406.76     5832.96    300.71 o
  -8   9   8      110.70       32.99     54.90 o
  -7   9   8    11263.69    12001.80    384.84 o
  -6   9   8     1096.14     1101.01    109.34 o
  -5   9   8    10794.35    11443.29    316.38 o
  -4   9   8     1123.30     1104.96     80.93 o
  -3   9   8     9666.13    10041.90    282.61 o
  -2   9   8     2639.83     2904.82    116.68 o
  -1   9   8    10159.50    10672.12    271.48 o
   0   9   8       21.24       26.20     30.14 o
   1   9   8    10402.48    10308.06    317.73 o
   2   9   8     2424.67     2598.41    133.92 o
   3   9   8     9778.11    11045.49    418.57 o
   4   9   8     1114.36     1185.46     99.37 o
   5   9   8    10534.44    11077.10    297.57 o
   6   9   8     1120.51     1103.36     87.24 o
   7   9   8    11226.68    12267.24    332.51 o
   8   9   8      148.05      143.99     59.23 o
   9   9   8     5216.88     5571.21    248.51 o
  10   9   8      643.75      709.09    110.93 o
  11   9   8     1773.91     1781.33    174.53 o
  12   9   8      942.17     1045.93    243.43 o
 -12  10   8      150.88      313.50    121.08 o
 -11  10   8     4004.92     4304.37    295.64 o
 -10  10   8      359.70      276.35    101.81 o
  -9  10   8     2213.54     2728.53    219.21 o
  -8  10   8       38.44       24.73     51.82 o
  -7  10   8     4760.95     4896.14    238.96 o
  -6  10   8     1500.66     1401.84    124.01 o
  -5  10   8     4522.08     4450.31    212.40 o
  -4  10   8      156.29      125.11     45.67 o
  -3  10   8     1976.70     1837.36    124.42 o
  -2  10   8      534.72      520.20     48.91 o
  -1  10   8     7810.89     8222.23    231.61 o
   0  10   8     1911.89     1872.57    105.89 o
   1  10   8     7984.85     8360.29    275.22 o
   2  10   8      510.35      487.11     99.06 o
   3  10   8     2087.04     2370.40    185.32 o
   4  10   8      151.40      176.86     57.18 o
   5  10   8     4605.37     4919.61    185.06 o
   6  10   8     1385.64     1437.30    101.45 o
   7  10   8     4635.28     4816.90    189.44 o
   8  10   8       23.15      -13.90     47.83 o
   9  10   8     2187.13     2370.91    313.83 o
  10  10   8      322.00      396.48    105.88 o
  11  10   8     3879.57     4207.45    264.96 o
  12  10   8      130.54      159.66    126.21 o
 -11  11   8        3.06      -23.60     99.25 o
 -10  11   8     2897.48     2648.80    347.78 o
  -9  11   8      408.89      292.04     92.61 o
  -8  11   8     2789.23     2972.40    204.44 o
  -7  11   8      355.55      295.85     79.24 o
  -6  11   8     5176.54     5306.41    351.57 o
  -5  11   8        9.80       84.08     53.99 o
  -4  11   8     8322.50     8450.21    295.55 o
  -3  11   8     1519.04     1442.55    112.60 o
  -2  11   8    10766.17    11111.35    333.70 o
  -1  11   8     1451.91     1527.97    117.16 o
   0  11   8    13462.41    13999.14    354.28 o
   1  11   8     1517.21     1561.94    124.10 o
   2  11   8    10393.50    11091.26    555.90 o
   3  11   8     1347.66     1390.65    158.10 o
   4  11   8     8412.72     8778.03    334.18 o
   5  11   8       38.68        1.50     58.98 o
   6  11   8     5186.13     5461.34    213.76 o
   7  11   8      547.20      470.61     83.77 o
   8  11   8     2997.60     3098.74    235.31 o
   9  11   8      377.75      323.95    114.67 o
  10  11   8     3000.65     2767.76    251.13 o
  11  11   8       22.46       57.16    112.85 o
 -11  12   8      823.97      497.24    162.43 o
 -10  12   8      778.26      513.39    114.20 o
  -9  12   8      901.24      990.26    138.08 o
  -8  12   8     1507.96     1259.98    140.77 o
  -7  12   8       59.93       82.36     67.90 o
  -6  12   8     3286.88     3696.22    240.07 o
  -5  12   8       16.21      -49.89     49.89 o
  -4  12   8     3978.90     4233.37    211.95 o
  -3  12   8       26.94      -30.10     46.78 o
  -2  12   8     3541.65     3549.81    199.60 o
  -1  12   8       70.62       57.26     47.01 o
   0  12   8     2340.67     2504.55    146.63 o
   1  12   8       61.98       77.44     76.27 o
   2  12   8     3670.80     3674.31    254.37 o
   3  12   8       62.18       68.10     76.51 o
   4  12   8     4035.45     4252.13    286.77 o
   5  12   8        3.65      -12.73     61.77 o
   6  12   8     3433.35     3447.66    522.57 o
   7  12   8       51.19      -55.48     72.44 o
   8  12   8     1589.35     1750.14    251.48 o
   9  12   8      841.39     1514.49    191.54 o
  10  12   8      843.11      616.06    241.03 o
  11  12   8      785.80      946.42    184.34 o
 -10  13   8     1146.95     1116.89    192.44 o
  -9  13   8     2506.70     2296.18    199.41 o
  -8  13   8     1018.57     1066.22    135.72 o
  -7  13   8     2442.51     2350.11    187.19 o
  -6  13   8      600.89      598.60    122.21 o
  -5  13   8     2864.14     2924.91    193.77 o
  -4  13   8     1882.65     1689.11    153.39 o
  -3  13   8     4793.13     5379.57    263.17 o
  -2  13   8      663.74      702.88    111.29 o
  -1  13   8     3328.67     3143.53    193.91 o
   0  13   8       66.36       95.69     59.63 o
   1  13   8     3271.85     3815.08    350.73 o
   2  13   8      549.15      477.40    139.89 o
   3  13   8     4802.29     5525.59    724.71 o
   4  13   8     1773.29     1889.32    971.14 o
   5  13   8     2582.52     3124.16    332.68 o
   6  13   8      484.73      716.84    149.76 o
   7  13   8     2327.89     2118.67    239.26 o
   8  13   8      896.52     1101.91    192.95 o
   9  13   8     2384.29     2970.32    302.02 o
  10  13   8     1044.79     1031.89    185.65 o
  -9  14   8      233.66      229.45    107.72 o
  -8  14   8     1898.10     2304.40    213.00 o
  -7  14   8      487.69      374.71     99.02 o
  -6  14   8     1886.33     2307.22    183.82 o
  -5  14   8     1766.42     1568.88    147.76 o
  -4  14   8      701.25      688.96    111.23 o
  -3  14   8     1570.39     1547.88    165.57 o
  -2  14   8      449.15      461.86     91.56 o
  -1  14   8     3371.67     3709.94    216.34 o
   0  14   8      503.51      358.02     94.38 o
   1  14   8     3328.12     3614.47    290.65 o
   2  14   8      534.76      736.10    190.77 o
   3  14   8     1434.12     1911.71    435.58 o
   4  14   8      737.67      557.04    166.80 o
   5  14   8     1881.33     1772.46    268.37 o
   6  14   8     1940.60     1773.92    219.25 o
   7  14   8      495.09      458.53    315.07 o
   8  14   8     1950.07     1893.89    323.99 o
   9  14   8      308.15      254.15    159.43 o
  -8  15   8      761.23      755.93    139.76 o
  -7  15   8     1267.54     1284.98    151.63 o
  -6  15   8      845.40      636.19    115.67 o
  -5  15   8      658.27      568.61    106.12 o
  -4  15   8      694.40      739.29    123.19 o
  -3  15   8      248.18      274.39     86.83 o
  -2  15   8     1592.92     1537.55    151.27 o
  -1  15   8      133.01      128.62     70.52 o
   0  15   8      618.93      475.36    156.22 o
   1  15   8      159.26       -4.28     85.68 o
   2  15   8     1564.80     1103.43    217.74 o
   3  15   8      281.63      210.83    133.74 o
   4  15   8      801.50      453.77    191.85 o
   5  15   8      621.84      359.74    172.96 o
   6  15   8      812.72      625.51    208.45 o
   7  15   8     1337.19     1000.60    248.04 o
   8  15   8      794.42      779.25    489.62 o
  -7  16   8      500.33      517.68    121.70 o
  -6  16   8      253.71      129.29    109.24 o
  -5  16   8     1806.72     1519.43    248.57 o
  -4  16   8      654.76      497.13    112.90 o
  -3  16   8     1002.18      967.82    145.33 o
  -2  16   8     1036.70     1052.34    139.58 o
  -1  16   8       27.42      -30.63     70.74 o
   0  16   8      251.78       95.53    107.72 o
   1  16   8       22.03       81.69    106.78 o
   2  16   8     1018.79     1157.52    185.02 o
   3  16   8      921.14      545.31    197.79 o
   4  16   8      531.06      196.47    297.77 o
   5  16   8     1820.13     2026.09    311.87 o
   6  16   8      155.13       65.33    157.12 o
   7  16   8      590.53      414.13    214.22 o
  -6  17   8      418.53      473.63    136.31 o
  -5  17   8      523.51      448.54    127.64 o
  -4  17   8      120.70      129.49     95.13 o
  -3  17   8      122.40      169.85    109.71 o
  -2  17   8      259.72      184.10    113.74 o
  -1  17   8      100.71       20.21    105.59 o
   0  17   8       51.12        1.80    105.91 o
   1  17   8      113.55       74.52    115.04 o
   2  17   8      258.03      142.38    113.71 o
   3  17   8      110.04       60.87    138.16 o
   4  17   8      110.99        8.89    142.63 o
   5  17   8      447.73      409.52    197.83 o
   6  17   8      383.95      504.51    221.44 o
  -4  18   8     1283.71      923.93    210.64 o
  -3  18   8      900.87      786.53    167.02 o
  -2  18   8     1244.61     1113.81    210.63 o
  -1  18   8      197.60      123.81    124.39 o
   0  18   8     1050.04      652.01    244.51 o
   1  18   8      123.82      136.79    132.22 o
   2  18   8     1210.47      835.04    187.70 o
   3  18   8      799.92      536.23    235.62 o
   4  18   8     1426.94     1483.23    326.53 o
   1   0   9      392.52      391.77     22.01 o
   2   0   9      343.85      340.37     23.73 o
   3   0   9      124.01      120.30     18.46 o
   4   0   9      981.53      917.82     49.90 o
   5   0   9      986.30      998.22     55.87 o
   6   0   9     3248.27     3665.37    151.95 o
   7   0   9      846.61      838.32     63.59 o
   8   0   9     2985.50     3288.30    152.65 o
   9   0   9     1137.04     1052.56     97.88 o
  10   0   9     4685.64     4725.60    209.40 o
  11   0   9      346.94      138.96     86.82 o
  12   0   9     2972.34     2273.32    222.87 o
  13   0   9       76.95       94.77    106.52 o
  14   0   9      569.60      444.17    126.76 o
 -14   1   9      760.05      584.17    162.41 o
 -13   1   9     2579.87     2683.27    257.78 o
 -12   1   9      782.93      707.32    137.66 o
 -11   1   9     3748.63     3567.67    264.04 o
 -10   1   9      638.95      577.30     99.21 o
  -9   1   9     6301.51     6236.32    346.39 o
  -8   1   9     1127.84     1156.30     85.87 o
  -7   1   9     3338.73     3435.81    136.40 o
  -6   1   9      606.45      555.01     54.95 o
  -5   1   9      850.20      767.81     55.29 o
  -4   1   9      197.24      200.40     25.85 o
  -3   1   9      154.00      122.57     21.21 o
  -2   1   9     2198.49     2345.49     59.01 o
  -1   1   9      398.37      410.56     21.61 o
   0   1   9       16.23       10.44      8.30 o
   1   1   9      372.74      424.69     26.84 o
   2   1   9     2066.47     2289.41     48.22 o
   3   1   9      165.51      153.32     18.61 o
   4   1   9      171.53      195.01     25.33 o
   5   1   9      861.33      960.70     52.23 o
   6   1   9      585.68      532.04     51.40 o
   7   1   9     3319.91     3328.15    134.70 o
   8   1   9     1281.39     1232.58     96.70 o
   9   1   9     6328.67     6393.91    230.50 o
  10   1   9      836.36      765.90    120.94 o
  11   1   9     3912.21     3980.07    268.77 o
  12   1   9      708.47      673.81    115.95 o
  13   1   9     2814.27     2933.93    230.85 o
  14   1   9      792.28      704.65    194.02 o
 -14   2   9     4394.34     4681.28    357.02 o
 -13   2   9      435.89      598.96    147.30 o
 -12   2   9     6655.96     6545.74    371.57 o
 -11   2   9      456.18      436.35    111.75 o
 -10   2   9     9452.51     9008.36    502.97 o
  -9   2   9     1701.70     1477.48    134.60 o
  -8   2   9     7866.77     8433.11    266.98 o
  -7   2   9     3188.11     3443.37    183.51 o
  -6   2   9     3554.97     3758.49    151.15 o
  -5   2   9     3166.09     3203.84    137.28 o
  -4   2   9     4487.22     4619.48    121.66 o
  -3   2   9     6010.49     6377.98    140.90 o
  -2   2   9     1315.07     1353.78     45.68 o
  -1   2   9    18767.86    19658.50    284.02 o
   0   2   9       98.32       63.74     15.04 o
   1   2   9    17803.51    18229.31    352.48 o
   2   2   9     1310.92     1178.43     41.05 o
   3   2   9     5679.19     5952.18    123.09 o
   4   2   9     4594.59     4655.26    109.57 o
   5   2   9     3076.93     3308.86     95.89 o
   6   2   9     3468.27     3610.88    105.50 o
   7   2   9     2897.49     2822.86    107.54 o
   8   2   9     7994.89     8555.71    214.86 o
   9   2   9     1754.52     1716.72    104.44 o
  10   2   9     9200.00     9338.70    309.32 o
  11   2   9      485.02      502.05     99.66 o
  12   2   9     6524.19     6781.47    357.72 o
  13   2   9      425.62      387.24    116.59 o
  14   2   9     4386.96     4872.07    356.48 o
 -14   3   9       50.48      -67.42    108.96 o
 -13   3   9       27.99      -59.19     97.37 o
 -12   3   9      346.62      311.64    111.88 o
 -11   3   9       36.62      -13.94     70.13 o
 -10   3   9      240.44      147.03     82.84 o
  -9   3   9      115.94       13.11     53.56 o
  -8   3   9     2178.41     1852.22    146.96 o
  -7   3   9     1279.45     1299.71     99.00 o
  -6   3   9      834.52      819.69     74.82 o
  -5   3   9      197.78      151.91     39.06 o
  -4   3   9     3667.49     3605.93    112.64 o
  -3   3   9      758.04      800.43     45.85 o
  -2   3   9     1173.95     1451.77     51.49 o
  -1   3   9      277.08      270.96     23.51 o
   0   3   9     1876.31     2023.08     54.36 o
   1   3   9      288.63      278.79     32.17 o
   2   3   9     1183.99     1378.62     94.22 o
   3   3   9      707.57      689.73     42.51 o
   4   3   9     3600.56     3725.51    127.20 o
   5   3   9      226.57      233.87     29.86 o
   6   3   9      775.37      841.73     60.21 o
   7   3   9     1389.89     1584.47     79.74 o
   8   3   9     2194.20     2143.28     96.08 o
   9   3   9       76.68       65.36     36.54 o
  10   3   9      239.16      223.96     66.93 o
  11   3   9       27.18      -17.70     59.81 o
  12   3   9      392.11      218.19     92.40 o
  13   3   9       19.61        0.41     85.01 o
  14   3   9       70.37       59.77    113.60 o
 -14   4   9       76.07      -17.78    118.45 o
 -13   4   9      251.19      193.40    119.31 o
 -12   4   9      876.50      722.26    150.92 o
 -11   4   9      247.79       78.67     96.57 o
 -10   4   9     1036.64     1056.04    147.37 o
  -9   4   9      144.59      164.98     75.01 o
  -8   4   9     1184.70     1349.87    140.74 o
  -7   4   9     1056.17     1076.83     91.97 o
  -6   4   9      269.78      228.79     42.88 o
  -5   4   9      618.84      696.35     66.52 o
  -4   4   9      823.29      708.22     69.67 o
  -3   4   9     2124.44     2445.70     79.85 o
  -2   4   9       68.34       75.75     19.28 o
  -1   4   9     6256.70     6694.59    125.01 o
   0   4   9     1790.44     1864.83     63.82 o
   1   4   9     5588.87     5998.75    171.25 o
   2   4   9       51.96       66.97     20.42 o
   3   4   9     2206.72     2291.67     74.66 o
   4   4   9      770.36      783.84     48.75 o
   5   4   9      452.06      495.72     42.59 o
   6   4   9      238.10      206.15     34.72 o
   7   4   9      786.63      856.98     65.93 o
   8   4   9     1163.95     1202.48     85.03 o
   9   4   9      109.65       42.69     42.00 o
  10   4   9     1024.98     1248.72    131.20 o
  11   4   9      262.28      265.78     68.62 o
  12   4   9      876.78     1034.09    166.91 o
  13   4   9      256.53      181.68    103.64 o
  14   4   9       79.74       73.10    133.20 o
 -13   5   9      667.45      413.02    143.58 o
 -12   5   9     1229.24     1344.52    186.24 o
 -11   5   9     3084.82     3251.79    298.91 o
 -10   5   9     4218.70     4181.26    394.85 o
  -9   5   9      951.25      831.71    128.82 o
  -8   5   9     5376.27     5241.38    241.91 o
  -7   5   9     2691.18     2919.72    132.45 o
  -6   5   9     7874.89     8086.50    229.72 o
  -5   5   9      683.31      601.95     75.26 o
  -4   5   9    13980.40    13713.64    303.01 o
  -3   5   9      377.64      327.25     37.25 o
  -2   5   9    25909.46    25527.95    440.00 o
  -1   5   9      153.95      136.33     24.31 o
   0   5   9    16940.29    17068.14    351.77 o
   1   5   9      146.62       80.35     32.71 o
   2   5   9    26885.05    26136.12    580.18 o
   3   5   9      305.71      282.07     37.44 o
   4   5   9    14479.99    14665.46    295.42 o
   5   5   9      748.18      766.77     53.35 o
   6   5   9     7434.91     7987.82    199.64 o
   7   5   9     2927.56     2961.15    116.59 o
   8   5   9     5417.77     5945.15    178.69 o
   9   5   9     1026.92     1023.79     92.29 o
  10   5   9     4424.63     4618.97    192.19 o
  11   5   9     3021.35     3416.90    175.68 o
  12   5   9     1346.33     1696.03    165.88 o
  13   5   9      691.04      764.70    167.32 o
 -13   6   9      811.35      467.52    152.26 o
 -12   6   9       34.42       58.85     96.29 o
 -11   6   9     1636.22     1418.26    181.10 o
 -10   6   9       49.12       -2.52     72.01 o
  -9   6   9     4640.84     4350.69    279.14 o
  -8   6   9      172.90      142.90     51.73 o
  -7   6   9     6090.81     6204.41    206.20 o
  -6   6   9      207.27      145.80     44.97 o
  -5   6   9     9227.84     9488.58    282.95 o
  -4   6   9       80.21       81.82     29.70 o
  -3   6   9    13727.04    14036.41    284.64 o
  -2   6   9     1389.41     1500.30     64.77 o
  -1   6   9     9218.32     9261.65    218.03 o
   0   6   9     1604.89     1520.05    126.06 o
   1   6   9     9354.92     9636.77    377.79 o
   2   6   9     1339.05     1366.91    158.97 o
   3   6   9    14003.51    14296.93    361.09 o
   4   6   9       84.42       69.64     23.15 o
   5   6   9     9716.77    10187.19    243.09 o
   6   6   9      202.44      149.91     38.23 o
   7   6   9     5907.11     6214.47    187.75 o
   8   6   9      131.86      123.93     44.88 o
   9   6   9     4851.91     4775.24    190.20 o
  10   6   9       51.85       47.54     52.94 o
  11   6   9     1800.24     1763.07    145.00 o
  12   6   9       29.81       17.10    100.81 o
  13   6   9      747.75      550.99    167.39 o
 -13   7   9     2215.53     2504.51    265.67 o
 -12   7   9      329.35      348.57    122.00 o
 -11   7   9     2490.96     2768.03    256.07 o
 -10   7   9      442.95      455.99    117.72 o
  -9   7   9     3115.17     3304.31    249.79 o
  -8   7   9      316.02      304.21     62.85 o
  -7   7   9     3584.53     3801.35    180.58 o
  -6   7   9     1453.28     1510.05    117.25 o
  -5   7   9     1282.38     1310.32     84.35 o
  -4   7   9      852.62      949.43     62.14 o
  -3   7   9     2086.57     2172.82     82.66 o
  -2   7   9     4193.31     4465.28    130.73 o
  -1   7   9     1912.04     1894.38     79.73 o
   0   7   9      574.52      518.32     37.74 o
   1   7   9     1834.09     1776.86     89.99 o
   2   7   9     4070.59     4899.41    219.39 o
   3   7   9     2107.91     2196.38    131.23 o
   4   7   9      860.89      888.80     54.84 o
   5   7   9     1171.54     1226.49     71.03 o
   6   7   9     1620.81     1702.19     92.64 o
   7   7   9     3616.50     3852.96    145.98 o
   8   7   9      194.35      160.85     48.76 o
   9   7   9     3286.60     3451.97    211.35 o
  10   7   9      378.37      347.85     84.26 o
  11   7   9     2422.37     2452.15    245.65 o
  12   7   9      308.77      375.40    141.70 o
  13   7   9     2163.86     1892.76    526.12 o
 -12   8   9     1880.14     1966.08    252.41 o
 -11   8   9        7.23       89.60    101.55 o
 -10   8   9     1879.09     2098.45    220.96 o
  -9   8   9      193.83      161.96     77.23 o
  -8   8   9     4413.87     4609.31    196.82 o
  -7   8   9     2564.18     2668.09    146.10 o
  -6   8   9     1007.07     1012.41     90.64 o
  -5   8   9     3000.54     2996.57    141.83 o
  -4   8   9      154.59      126.12     37.52 o
  -3   8   9      669.80      574.15     57.09 o
  -2   8   9       48.78       58.70     25.34 o
  -1   8   9     3590.14     3496.81    110.36 o
   0   8   9      895.32     1031.77     64.22 o
   1   8   9     3712.99     3585.81    164.73 o
   2   8   9       31.57      -10.36     38.81 o
   3   8   9      638.05      590.17     78.13 o
   4   8   9      196.83      171.25     36.50 o
   5   8   9     2974.94     2907.91    120.11 o
   6   8   9     1044.28     1029.23     79.81 o
   7   8   9     2621.50     2839.09    126.28 o
   8   8   9     4435.11     4547.58    172.75 o
   9   8   9      218.56      176.98     61.60 o
  10   8   9     1822.45     1811.16    162.94 o
  11   8   9        9.89      142.07     88.08 o
  12   8   9     1724.25     1984.31    254.26 o
 -12   9   9     1641.14     2128.65    251.51 o
 -11   9   9      832.96      600.42    152.98 o
 -10   9   9     1724.64     1738.43    163.45 o
  -9   9   9     1395.34     1313.76    138.56 o
  -8   9   9     5532.91     5920.19    233.85 o
  -7   9   9     3965.66     4006.08    187.62 o
  -6   9   9     6973.51     7373.44    273.12 o
  -5   9   9      298.00      216.41     58.93 o
  -4   9   9     9913.36    10358.37    285.45 o
  -3   9   9      322.44      232.43     59.00 o
  -2   9   9     6570.80     6874.08    207.07 o
  -1   9   9     1028.91      971.13     99.01 o
   0   9   9    11186.29    11950.18    352.11 o
   1   9   9      971.45      969.55     80.22 o
   2   9   9     6292.90     6894.84    291.49 o
   3   9   9      298.09      331.19     99.72 o
   4   9   9     9048.88     9484.25    304.81 o
   5   9   9      387.68      317.29     50.55 o
   6   9   9     6696.54     6761.64    217.03 o
   7   9   9     3817.30     4258.17    188.21 o
   8   9   9     5703.09     6180.47    242.34 o
   9   9   9     1366.50     1489.19    193.34 o
  10   9   9     1548.34     1466.72    160.00 o
  11   9   9      843.16      792.59    150.85 o
  12   9   9     1647.79     1848.92    397.21 o
 -12  10   9     1263.36      984.46    194.43 o
 -11  10   9     2737.82     2691.71    285.19 o
 -10  10   9     2043.27     2127.06    211.64 o
  -9  10   9     2112.11     2037.92    200.11 o
  -8  10   9     1094.68     1093.72    194.80 o
  -7  10   9     2618.46     2641.50    159.72 o
  -6  10   9      346.26      307.77     68.57 o
  -5  10   9     1858.49     1791.68    204.95 o
  -4  10   9      582.30      649.81     84.52 o
  -3  10   9     4552.09     4697.34    180.94 o
  -2  10   9       66.41       82.63     35.53 o
  -1  10   9     1779.50     1847.29    108.98 o
   0  10   9      612.63      541.99     75.02 o
   1  10   9     1785.26     1756.35    196.28 o
   2  10   9       94.89       91.68     55.18 o
   3  10   9     4599.65     4865.74    247.83 o
   4  10   9      532.09      555.14    108.30 o
   5  10   9     1833.91     1928.98    123.77 o
   6  10   9      380.17      376.87     60.24 o
   7  10   9     2654.80     2855.13    215.24 o
   8  10   9     1141.14     1191.05    131.27 o
   9  10   9     2267.13     2652.62    195.97 o
  10  10   9     2072.04     2169.41    189.78 o
  11  10   9     2876.14     3095.54    226.55 o
  12  10   9     1283.90     1127.23    417.21 o
 -11  11   9     2639.62     2271.54    211.07 o
 -10  11   9     1891.50     2253.14    214.54 o
  -9  11   9     5071.60     5273.08    360.57 o
  -8  11   9     2709.76     3127.18    209.82 o
  -7  11   9     4188.74     3974.76    226.55 o
  -6  11   9     3119.53     3389.21    200.68 o
  -5  11   9     1451.61     1430.30    130.57 o
  -4  11   9     4765.29     4606.69    217.45 o
  -3  11   9      580.88      534.00     79.92 o
  -2  11   9     3287.62     3698.61    198.69 o
  -1  11   9      387.58      359.14     73.00 o
   0  11   9     4211.84     4139.91    179.38 o
   1  11   9      338.14      153.91     70.01 o
   2  11   9     3313.36     3709.03    246.45 o
   3  11   9      562.59      591.33    111.50 o
   4  11   9     4813.31     5295.24    375.01 o
   5  11   9     1438.90     1596.24    282.49 o
   6  11   9     3108.21     2955.29    206.82 o
   7  11   9     4362.52     4461.88    240.39 o
   8  11   9     2748.99     2869.03    230.34 o
   9  11   9     5242.06     5542.17    398.60 o
  10  11   9     1939.67     1977.97    189.04 o
  11  11   9     2925.33     2930.92    388.61 o
 -10  12   9      355.28      259.40    103.52 o
  -9  12   9      270.14      165.01    110.61 o
  -8  12   9      366.32      382.35     97.23 o
  -7  12   9     1356.26     1492.90    201.81 o
  -6  12   9      537.53      433.09     89.99 o
  -5  12   9      421.78      435.76     86.20 o
  -4  12   9      369.24      254.34     73.36 o
  -3  12   9     1078.74     1081.28    123.66 o
  -2  12   9      154.83       62.16     64.80 o
  -1  12   9     1908.09     1980.78    153.18 o
   0  12   9       90.96       30.31     51.16 o
   1  12   9     1912.53     2219.55    247.75 o
   2  12   9      172.95      129.16    101.01 o
   3  12   9     1060.47      783.62    228.60 o
   4  12   9      303.16      462.57    143.72 o
   5  12   9      396.88      412.51    129.33 o
   6  12   9      601.55      540.88    126.15 o
   7  12   9     1290.04     1194.50    147.34 o
   8  12   9      294.14      232.10    105.33 o
   9  12   9      230.16      209.82    138.07 o
  10  12   9      279.56      279.14    128.86 o
 -10  13   9     1796.00     1702.95    229.42 o
  -9  13   9      173.58       99.69     95.11 o
  -8  13   9     2653.79     2764.86    212.00 o
  -7  13   9       35.42      -41.01     67.81 o
  -6  13   9     1544.96     1335.85    142.07 o
  -5  13   9      238.19      168.03     71.93 o
  -4  13   9     1410.17     1363.35    150.73 o
  -3  13   9     1081.16      985.44    122.93 o
  -2  13   9     1465.23     1354.85    164.34 o
  -1  13   9      153.01       93.83     61.34 o
   0  13   9     3179.42     3431.41    203.00 o
   1  13   9      175.02      241.78    116.78 o
   2  13   9     1389.21     1489.60    223.33 o
   3  13   9     1043.47     1233.56    209.20 o
   4  13   9     1384.67     1543.45    233.34 o
   5  13   9      220.07      340.64    219.41 o
   6  13   9     1535.82     1650.57    199.78 o
   7  13   9       71.41      187.05    151.67 o
   8  13   9     2662.81     2716.77    324.96 o
   9  13   9      273.01      516.06    212.40 o
  10  13   9     1819.07     1629.52    257.33 o
  -9  14   9     5003.01     4615.66    315.05 o
  -8  14   9      683.61      534.68    119.84 o
  -7  14   9     6419.07     6605.49    323.28 o
  -6  14   9      826.55      806.04    158.59 o
  -5  14   9     5646.23     5835.82    280.18 o
  -4  14   9      787.23      748.67    117.53 o
  -3  14   9     9684.02     9624.70    374.41 o
  -2  14   9      122.23       94.34     70.54 o
  -1  14   9    11663.09    11727.55    409.48 o
   0  14   9        8.41        1.78     77.50 o
   1  14   9    11579.40    10818.65    549.37 o
   2  14   9      121.23       31.44    103.58 o
   3  14   9     9782.21     9708.89    587.54 o
   4  14   9      932.89      777.42    436.66 o
   5  14   9     5881.43     6968.48    498.71 o
   6  14   9      905.59     1286.46    194.44 o
   7  14   9     6429.96     6330.80    524.74 o
   8  14   9      760.53      512.55    353.98 o
   9  14   9     4960.90     4975.55    507.16 o
  -8  15   9     2266.77     2121.24    202.99 o
  -7  15   9      199.28      236.03     99.09 o
  -6  15   9     5191.01     5781.24    295.38 o
  -5  15   9      467.12      365.15    107.67 o
  -4  15   9     5231.09     5489.04    307.45 o
  -3  15   9       96.45      122.21     81.03 o
  -2  15   9     5369.74     5431.76    280.01 o
  -1  15   9      163.12      137.80     78.42 o
   0  15   9     6000.11     5631.08    410.89 o
   1  15   9      158.77      165.24    102.96 o
   2  15   9     5233.12     6133.38    536.10 o
   3  15   9       91.70      159.97    208.06 o
   4  15   9     5146.30     5274.09    604.19 o
   5  15   9      447.12      415.86    178.36 o
   6  15   9     5212.88     5847.47    502.76 o
   7  15   9      185.75       80.68    157.60 o
   8  15   9     2224.87     2171.39    367.49 o
  -7  16   9       11.90       17.47    103.33 o
  -6  16   9      865.20      840.83    186.66 o
  -5  16   9       86.31        2.11     91.15 o
  -4  16   9      364.05      421.19    111.05 o
  -3  16   9      432.95      254.98     97.77 o
  -2  16   9       40.29       28.87     79.33 o
  -1  16   9       50.28       79.53     82.47 o
   0  16   9      737.13      611.36    189.19 o
   1  16   9      146.54       84.22    103.08 o
   2  16   9       55.86       -8.82     94.13 o
   3  16   9      549.33      538.81    184.13 o
   4  16   9      395.67      320.51    166.90 o
   5  16   9       75.47       11.40    160.15 o
   6  16   9      825.01      692.27    235.73 o
   7  16   9        2.75       53.22    164.22 o
  -5  17   9      120.19       58.19    101.78 o
  -4  17   9     2070.80     1955.42    201.40 o
  -3  17   9      602.83      449.89    143.76 o
  -2  17   9     1725.16     1488.18    199.22 o
  -1  17   9      139.41      270.50    129.93 o
   0  17   9     1585.26     1771.08    241.72 o
   1  17   9      141.42      240.58    122.91 o
   2  17   9     1700.12     1937.32    250.60 o
   3  17   9      539.00      341.50    145.51 o
   4  17   9     2111.98     2136.37    381.00 o
   5  17   9      119.65       81.68    160.15 o
  -3  18   9    10600.61    10842.66    661.19 o
  -2  18   9       34.38       71.20    126.68 o
  -1  18   9     9135.11     9650.85    534.72 o
   0  18   9       13.66      -88.49    110.49 o
   1  18   9     8689.78     8026.42    508.08 o
   2  18   9       25.75     -109.22    115.58 o
   3  18   9    10384.26    10725.73    613.85 o
   0   0  10    15994.46    15037.77    330.25 o
   1   0  10    11180.93    12281.22    202.97 o
   2   0  10    35087.63    33896.11    510.34 o
   3   0  10       30.72       50.20     18.30 o
   4   0  10    33300.55    33517.39    516.47 o
   5   0  10      966.43      927.66     54.27 o
   6   0  10    17388.59    18156.77    353.97 o
   7   0  10      463.77      430.72     67.30 o
   8   0  10    11699.36    11740.86    318.78 o
   9   0  10      213.43      151.13     50.99 o
  10   0  10     6215.23     6258.48    247.15 o
  11   0  10        1.56      -19.55     62.92 o
  12   0  10     2420.20     2700.27    250.90 o
  13   0  10       33.38        7.85     80.05 o
  14   0  10      799.93      930.77    150.29 o
 -14   1  10      141.51      142.58    114.96 o
 -13   1  10     2277.44     1921.30    197.86 o
 -12   1  10      682.01      819.28    128.70 o
 -11   1  10     2017.29     2159.76    179.26 o
 -10   1  10     2282.40     2260.71    243.99 o
  -9   1  10     4204.12     4338.24    203.04 o
  -8   1  10      537.38      516.83     63.25 o
  -7   1  10     4164.57     4358.70    158.64 o
  -6   1  10      657.55      734.67     73.10 o
  -5   1  10     4159.50     4066.92    131.59 o
  -4   1  10     1438.38     1456.96     62.70 o
  -3   1  10     5469.44     5149.47    145.33 o
  -2   1  10    10483.15    10378.87    176.43 o
  -1   1  10     4541.51     4322.26     82.31 o
   0   1  10      474.02      391.16     24.05 o
   1   1  10     4600.52     4260.15     97.18 o
   2   1  10    10768.45    10649.56    190.32 o
   3   1  10     5530.60     5462.56    109.83 o
   4   1  10     1362.49     1259.08     53.16 o
   5   1  10     4236.22     4165.23    110.69 o
   6   1  10      711.03      796.44     63.06 o
   7   1  10     4151.65     4334.91    233.28 o
   8   1  10      701.46      605.71     73.80 o
   9   1  10     4320.78     4770.59    183.30 o
  10   1  10     2377.57     2293.62    173.34 o
  11   1  10     2020.22     1964.39    199.31 o
  12   1  10      683.41      448.85     97.99 o
  13   1  10     2293.45     2301.68    200.45 o
  14   1  10      147.18      115.75    102.63 o
 -14   2  10     1368.03     1426.90    203.24 o
 -13   2  10     2713.82     2785.78    267.02 o
 -12   2  10     1653.50     1605.59    205.93 o
 -11   2  10     2493.86     2468.30    197.50 o
 -10   2  10      920.02     1018.38    125.11 o
  -9   2  10     6622.25     6495.05    283.38 o
  -8   2  10     1459.51     1408.58    111.46 o
  -7   2  10     4059.45     4352.39    172.33 o
  -6   2  10     1635.46     1765.86     93.00 o
  -5   2  10    10983.25    11111.88    248.95 o
  -4   2  10      334.99      383.13     42.63 o
  -3   2  10    18899.19    19116.98    359.99 o
  -2   2  10       64.92       76.82     17.40 o
  -1   2  10    25531.19    25149.90    394.51 o
   0   2  10      703.64      823.76     42.54 o
   1   2  10    26201.17    25915.31    412.75 o
   2   2  10       24.77       40.01     14.13 o
   3   2  10    18239.09    17903.67    322.93 o
   4   2  10      512.79      541.73     34.12 o
   5   2  10     9730.14     9937.22    208.11 o
   6   2  10     1314.58     1331.08     66.57 o
   7   2  10     3815.13     4188.55    160.81 o
   8   2  10     1209.55     1425.69     86.66 o
   9   2  10     6283.04     6729.62    218.08 o
  10   2  10      723.87      576.56    116.90 o
  11   2  10     2337.89     2563.51    184.70 o
  12   2  10     1408.38     1691.25    151.47 o
  13   2  10     2519.44     2644.75    225.35 o
  14   2  10     1242.20     1301.42    169.78 o
 -13   3  10     1105.03     1162.86    186.43 o
 -12   3  10     1262.51      945.13    157.99 o
 -11   3  10     2034.75     1746.26    194.42 o
 -10   3  10     1660.10     1911.99    169.59 o
  -9   3  10      599.89      521.17     86.98 o
  -8   3  10     2196.69     2272.33    170.16 o
  -7   3  10     2584.05     2488.87    137.20 o
  -6   3  10     3029.57     2959.04    162.50 o
  -5   3  10     9054.01     9366.32    261.16 o
  -4   3  10     3342.97     3188.61    115.53 o
  -3   3  10    12846.89    12907.67    231.37 o
  -2   3  10     1989.51     2036.41     62.46 o
  -1   3  10    23927.39    23568.08    383.42 o
   0   3  10     1887.66     1800.76     66.86 o
   1   3  10    24428.81    23437.95    479.88 o
   2   3  10     2007.56     1910.06     70.29 o
   3   3  10    12614.67    12349.23    280.72 o
   4   3  10     3382.84     3491.62    126.07 o
   5   3  10     8836.28     9161.61    191.67 o
   6   3  10     3167.92     3299.52    101.45 o
   7   3  10     2915.47     2946.55    108.88 o
   8   3  10     2385.50     2297.53    108.03 o
   9   3  10      634.92      709.75     71.54 o
  10   3  10     1683.19     1646.70    132.08 o
  11   3  10     2091.23     2280.06    175.04 o
  12   3  10     1411.17     1579.92    173.23 o
  13   3  10     1238.38     1193.64    169.21 o
 -13   4  10     2567.69     2631.51    267.41 o
 -12   4  10     5790.03     6232.88    369.09 o
 -11   4  10     1642.82     1633.70    188.88 o
 -10   4  10     7028.30     7343.92    474.23 o
  -9   4  10     1519.83     1732.85    151.85 o
  -8   4  10     5403.82     5374.37    257.20 o
  -7   4  10     1145.07     1028.28     90.39 o
  -6   4  10     7709.17     7573.11    290.39 o
  -5   4  10     1342.54     1307.32     93.12 o
  -4   4  10    17066.99    16497.14    369.47 o
  -3   4  10     1512.71     1772.37     69.88 o
  -2   4  10    22023.76    21667.25    401.74 o
  -1   4  10     3246.62     3114.34     98.18 o
   0   4  10    27742.63    27835.47    518.02 o
   1   4  10     3381.27     3113.75    116.04 o
   2   4  10    22424.83    22508.27    515.69 o
   3   4  10     1398.94     1517.25     72.01 o
   4   4  10    17175.71    17214.96    338.19 o
   5   4  10     1486.75     1534.41     70.47 o
   6   4  10     8617.07     9170.33    202.82 o
   7   4  10     1046.45     1134.60     80.69 o
   8   4  10     6035.17     6427.85    260.40 o
   9   4  10     1753.89     1659.74    114.52 o
  10   4  10     7204.48     7560.44    253.41 o
  11   4  10     2136.15     2252.28    176.22 o
  12   4  10     6069.02     5787.47    355.41 o
  13   4  10     2759.09     3027.48    300.51 o
 -13   5  10     4962.34     5379.80    427.61 o
 -12   5  10     1910.82     1821.21    213.25 o
 -11   5  10     6546.35     6797.15    329.89 o
 -10   5  10      732.28      765.49    117.86 o
  -9   5  10     5332.29     5301.20    263.73 o
  -8   5  10      616.86      399.85     94.27 o
  -7   5  10     4527.57     4606.62    268.04 o
  -6   5  10     1233.83     1171.73    126.96 o
  -5   5  10     1801.25     1770.63    102.09 o
  -4   5  10     2485.66     2374.56     98.90 o
  -3   5  10     7459.97     7440.96    169.58 o
  -2   5  10     1952.51     1906.97     80.41 o
  -1   5  10     2188.95     2133.83     74.04 o
   0   5  10     3719.07     3711.46    108.44 o
   1   5  10     2103.32     2112.45    113.54 o
   2   5  10     1959.48     2014.26    100.54 o
   3   5  10     7277.11     6849.10    268.45 o
   4   5  10     2450.67     2537.34     87.56 o
   5   5  10     1750.68     1658.22     78.05 o
   6   5  10     1073.70     1019.50     74.58 o
   7   5  10     4653.35     5065.18    165.26 o
   8   5  10      618.19      651.29     69.40 o
   9   5  10     4911.02     5001.99    194.45 o
  10   5  10      639.14      447.42     77.64 o
  11   5  10     5937.10     6163.72    278.53 o
  12   5  10     1544.48     1564.79    217.69 o
  13   5  10     4641.39     4427.32    479.25 o
 -13   6  10     2134.26     1955.49    241.99 o
 -12   6  10      348.72      565.23    123.18 o
 -11   6  10     1703.67     1606.84    213.75 o
 -10   6  10     1084.36      744.48    119.44 o
  -9   6  10     2207.14     2119.26    175.31 o
  -8   6  10     2234.98     1928.44    158.72 o
  -7   6  10     2208.52     2407.54    140.91 o
  -6   6  10      758.14      832.84     77.76 o
  -5   6  10     2479.28     2471.73    113.12 o
  -4   6  10     4283.11     4535.48    141.56 o
  -3   6  10     1829.86     1809.90     85.48 o
  -2   6  10     5396.77     5492.87    135.74 o
  -1   6  10      409.16      318.48     34.81 o
   0   6  10     8051.60     8227.06    216.27 o
   1   6  10      403.79      396.64     58.53 o
   2   6  10     5360.34     5349.17    172.49 o
   3   6  10     1624.07     1666.97     94.94 o
   4   6  10     4115.28     4389.73    136.50 o
   5   6  10     2252.37     2295.54     99.39 o
   6   6  10      921.35      880.21     69.18 o
   7   6  10     2050.18     2102.70    108.62 o
   8   6  10     2096.99     2045.83    145.65 o
   9   6  10     2023.13     1774.37    122.18 o
  10   6  10      974.28     1102.48    110.33 o
  11   6  10     1483.88     1540.56    168.82 o
  12   6  10      261.53      276.53    131.28 o
  13   6  10     1975.17     1682.66    315.00 o
 -13   7  10      407.97      134.29    134.52 o
 -12   7  10     5013.73     5025.52    315.41 o
 -11   7  10      861.34      690.19    131.05 o
 -10   7  10     6159.13     6105.62    316.24 o
  -9   7  10     1085.74     1275.51    208.59 o
  -8   7  10     5442.88     5215.46    290.59 o
  -7   7  10     1612.40     1555.60    157.54 o
  -6   7  10     5033.29     5166.57    196.21 o
  -5   7  10     1638.99     1533.98     94.64 o
  -4   7  10     4639.24     4747.45    177.07 o
  -3   7  10     2194.83     2433.73    111.51 o
  -2   7  10     3079.34     3180.16    105.86 o
  -1   7  10     1233.30     1308.83     68.41 o
   0   7  10     2894.05     2886.25    119.49 o
   1   7  10     1317.37     1191.45    106.24 o
   2   7  10     3560.03     3972.57    239.34 o
   3   7  10     2375.44     2384.25    126.32 o
   4   7  10     4862.16     5120.84    171.95 o
   5   7  10     1858.09     1934.30     85.13 o
   6   7  10     5121.31     5470.07    238.22 o
   7   7  10     1847.90     2137.34    110.29 o
   8   7  10     5556.01     5554.38    187.35 o
   9   7  10     1243.42     1456.63    109.90 o
  10   7  10     6333.32     6687.24    293.97 o
  11   7  10     1020.44     1458.31    169.11 o
  12   7  10     5553.23     5735.10    504.56 o
  13   7  10      455.54      172.23    176.76 o
 -12   8  10     2576.48     2396.55    228.94 o
 -11   8  10      458.73      379.70    114.85 o
 -10   8  10     3986.24     4059.11    372.51 o
  -9   8  10       99.43       47.43     64.63 o
  -8   8  10     1697.73     1905.55    130.68 o
  -7   8  10      273.24      262.24     57.43 o
  -6   8  10     1375.90     1454.03    109.57 o
  -5   8  10     1596.91     1627.63     99.80 o
  -4   8  10     1899.40     1820.78    114.00 o
  -3   8  10      703.00      799.58     66.24 o
  -2   8  10      971.98     1000.28     66.00 o
  -1   8  10     2850.11     3218.73    148.19 o
   0   8  10     1867.33     1847.97     86.74 o
   1   8  10     2876.76     3008.95    126.28 o
   2   8  10      943.13      851.43    159.67 o
   3   8  10      711.55      744.51     75.99 o
   4   8  10     1919.99     1789.65    123.30 o
   5   8  10     1597.35     1717.72     88.62 o
   6   8  10     1314.21     1359.17     84.16 o
   7   8  10      259.30      237.33     46.36 o
   8   8  10     1494.17     1443.28    123.72 o
   9   8  10       94.82      190.43     69.95 o
  10   8  10     4020.22     4417.56    323.62 o
  11   8  10      478.44      515.63    143.66 o
  12   8  10     2601.63     2624.45    396.13 o
 -12   9  10        5.70      -74.15    108.64 o
 -11   9  10     4322.17     4647.13    277.56 o
 -10   9  10      735.18      737.82    118.26 o
  -9   9  10     5286.06     5157.38    262.92 o
  -8   9  10      140.75      126.38     71.13 o
  -7   9  10    10825.28    11228.55    332.38 o
  -6   9  10      202.98      165.05     51.06 o
  -5   9  10    14798.92    14524.96    394.50 o
  -4   9  10       45.46       22.75     43.58 o
  -3   9  10    12703.91    13045.50    377.66 o
  -2   9  10      286.29      261.75     42.98 o
  -1   9  10    11841.01    12339.46    298.66 o
   0   9  10      314.51      366.34     40.65 o
   1   9  10    10857.20    10953.46    336.94 o
   2   9  10      328.38      352.17     62.06 o
   3   9  10    12632.88    13071.49    499.32 o
   4   9  10       22.31      112.72     58.05 o
   5   9  10    14656.07    15193.59    399.24 o
   6   9  10      101.83      105.49     44.81 o
   7   9  10    10636.78    10859.45    345.96 o
   8   9  10       97.28       22.71     57.74 o
   9   9  10     5114.88     5454.92    389.96 o
  10   9  10      753.39      562.69    112.21 o
  11   9  10     4309.67     4759.76    368.82 o
  12   9  10        1.51      -68.09    155.53 o
 -11  10  10      658.80      512.04    120.89 o
 -10  10  10      547.72      564.91    111.59 o
  -9  10  10     1100.64     1106.23    165.23 o
  -8  10  10      274.91       83.68     72.68 o
  -7  10  10     1463.24     1408.68    122.58 o
  -6  10  10     1740.58     1703.14    126.66 o
  -5  10  10     1812.21     1629.62    147.38 o
  -4  10  10     2394.65     2413.98    157.08 o
  -3  10  10     3466.17     3732.92    186.66 o
  -2  10  10     1796.31     1880.38    106.45 o
  -1  10  10     1396.00     1433.67    106.80 o
   0  10  10     3182.41     3087.79    185.21 o
   1  10  10     1352.49     1363.35    113.10 o
   2  10  10     1816.08     1796.73    223.76 o
   3  10  10     3680.33     4491.89    315.77 o
   4  10  10     2443.58     2406.19    205.09 o
   5  10  10     1786.61     1683.58    179.28 o
   6  10  10     1788.19     1781.64    142.64 o
   7  10  10     1473.73     1580.29    141.12 o
   8  10  10      278.73      267.03     78.84 o
   9  10  10     1053.90      973.41    131.70 o
  10  10  10      562.66      531.90    147.46 o
  11  10  10      578.79      430.70    213.87 o
 -11  11  10      439.54      511.68    156.33 o
 -10  11  10     1465.10     1676.09    171.33 o
  -9  11  10      377.17      417.28    101.85 o
  -8  11  10     2676.81     2787.65    201.38 o
  -7  11  10     1148.27     1101.52    109.65 o
  -6  11  10     2917.42     2659.09    183.25 o
  -5  11  10     1529.16     1492.41    160.43 o
  -4  11  10     8217.12     8521.56    301.48 o
  -3  11  10     2873.47     3089.44    174.42 o
  -2  11  10    12528.61    12987.53    451.37 o
  -1  11  10      707.46      735.24     93.64 o
   0  11  10     2934.52     3012.11    178.40 o
   1  11  10      673.78      764.03    145.05 o
   2  11  10    12176.23    12589.35    870.08 o
   3  11  10     2734.79     3001.64    489.08 o
   4  11  10     7901.67     8324.90    496.09 o
   5  11  10     1291.96     1236.58    163.05 o
   6  11  10     2895.77     3037.85    246.26 o
   7  11  10      887.39      722.63    110.42 o
   8  11  10     2534.71     2582.14    224.65 o
   9  11  10      297.92      220.27    105.75 o
  10  11  10     1461.12     1287.93    205.65 o
  11  11  10      359.37      636.24    211.36 o
 -10  12  10      642.21      716.31    133.51 o
  -9  12  10       56.44      -64.60     81.82 o
  -8  12  10     1097.06     1023.87    177.15 o
  -7  12  10      390.23      198.05     84.71 o
  -6  12  10     3780.59     3776.46    220.16 o
  -5  12  10      414.78      435.02     88.45 o
  -4  12  10     3760.71     3962.19    251.35 o
  -3  12  10      336.22      396.52     84.06 o
  -2  12  10     4019.77     4390.30    315.27 o
  -1  12  10      849.26      706.71    107.85 o
   0  12  10     5871.73     6096.95    319.92 o
   1  12  10      910.25     1073.10    182.59 o
   2  12  10     4023.13     3619.64    323.00 o
   3  12  10      352.87      203.61    201.04 o
   4  12  10     3868.22     3776.98    335.82 o
   5  12  10      464.35      444.95    119.52 o
   6  12  10     4005.63     3693.18    285.51 o
   7  12  10      429.95      636.09    137.53 o
   8  12  10     1143.36     1148.19    247.20 o
   9  12  10       67.19      171.82    116.47 o
  10  12  10      696.70      561.50    207.88 o
  -9  13  10     1746.04     1875.71    222.11 o
  -8  13  10     2104.33     2168.40    188.40 o
  -7  13  10     1777.29     1758.93    169.00 o
  -6  13  10     2700.46     3109.81    234.19 o
  -5  13  10     3493.24     3529.90    234.41 o
  -4  13  10     1973.53     1927.73    157.80 o
  -3  13  10     6882.45     6927.12    349.22 o
  -2  13  10     1057.32     1071.04    125.57 o
  -1  13  10     9299.88     9245.91    354.89 o
   0  13  10      600.54      412.59     97.31 o
   1  13  10     9442.12     9901.31    554.07 o
   2  13  10     1153.78     1151.15    254.00 o
   3  13  10     7084.42     7932.32    590.14 o
   4  13  10     2122.51     2419.78    282.58 o
   5  13  10     3769.57     4134.47    324.76 o
   6  13  10     2702.17     2789.49    260.02 o
   7  13  10     1594.90     1435.70    203.35 o
   8  13  10     2215.90     1392.12    439.90 o
   9  13  10     1904.67     1765.48    314.78 o
  -9  14  10      812.93      513.45    195.58 o
  -8  14  10      587.89      629.07    131.61 o
  -7  14  10      649.50      671.64    126.17 o
  -6  14  10      828.97      842.33    126.65 o
  -5  14  10      158.26      143.06     79.45 o
  -4  14  10      822.64      829.26    124.03 o
  -3  14  10      779.03      591.46    104.05 o
  -2  14  10      123.22       84.64     70.48 o
  -1  14  10      689.54      580.93    105.43 o
   0  14  10      213.78      167.84     89.64 o
   1  14  10      758.73      536.49    204.73 o
   2  14  10       84.47       24.16    109.55 o
   3  14  10      861.08      581.84    172.20 o
   4  14  10      849.30     1187.49    218.87 o
   5  14  10      110.53      -68.56     96.07 o
   6  14  10      840.43      831.38    166.86 o
   7  14  10      653.96      394.81    193.47 o
   8  14  10      586.75      899.80    252.11 o
   9  14  10      761.96      404.24    298.31 o
  -8  15  10      813.82      314.53    325.33 o
  -7  15  10      382.23      310.40    107.30 o
  -6  15  10      186.95      144.15     93.22 o
  -5  15  10      260.81      226.66     99.49 o
  -4  15  10      419.35      244.30     93.75 o
  -3  15  10      222.42      211.52     89.26 o
  -2  15  10      464.49      433.33    105.83 o
  -1  15  10      116.42      185.48     85.87 o
   0  15  10      630.40      591.33    139.82 o
   1  15  10      115.49      150.58    107.94 o
   2  15  10      537.07      588.24    169.77 o
   3  15  10      223.62      262.92    142.54 o
   4  15  10      351.32      214.64    146.26 o
   5  15  10      199.03      190.61    153.72 o
   6  15  10      132.95       93.56    174.02 o
   7  15  10      359.09      471.12    201.88 o
   8  15  10      733.84      233.46    250.76 o
  -6  16  10      481.13      433.68    143.89 o
  -5  16  10     1091.08     1057.63    157.28 o
  -4  16  10      457.65      320.93    106.47 o
  -3  16  10      372.83      320.80    102.69 o
  -2  16  10      276.44      213.52     92.21 o
  -1  16  10      994.45     1065.65    140.73 o
   0  16  10      625.77      457.90    192.94 o
   1  16  10     1042.88     1243.12    201.05 o
   2  16  10      298.21      120.78    114.86 o
   3  16  10      356.00      194.84    152.69 o
   4  16  10      429.12      367.97    180.55 o
   5  16  10     1090.99      945.22    241.63 o
   6  16  10      558.17      290.12    185.42 o
  -5  17  10       36.25       24.15    178.20 o
  -4  17  10       82.44      128.56    104.39 o
  -3  17  10      123.20      180.88    103.28 o
  -2  17  10       46.17       -4.01    107.20 o
  -1  17  10      169.25      173.89    123.22 o
   0  17  10      348.62      161.25    123.73 o
   1  17  10      165.12      138.50    128.39 o
   2  17  10       53.11      -44.71    114.75 o
   3  17  10      125.23       25.94    119.42 o
   4  17  10       73.48      304.73    172.61 o
   5  17  10       49.15       43.23    221.57 o
  -2  18  10     1663.64     1430.43    295.61 o
  -1  18  10      206.35      186.47    128.27 o
   0  18  10      216.10      216.85    135.33 o
   1  18  10      177.85      164.08    131.41 o
   2  18  10     1664.70     1390.42    425.31 o
   1   0  11     2013.66     2166.13     68.84 o
   2   0  11      337.95      326.96     24.82 o
   3   0  11     6274.05     6465.93    143.01 o
   4   0  11      153.52      140.17     25.56 o
   5   0  11     3346.01     3603.78    102.54 o
   6   0  11       93.99       71.87     30.44 o
   7   0  11     4365.02     4695.14    155.28 o
   8   0  11      454.20      428.16     89.98 o
   9   0  11    16127.15    16045.35    453.81 o
  10   0  11      185.80      220.04     70.33 o
  11   0  11    11055.68    11222.03    415.50 o
  12   0  11      609.82      525.95    125.88 o
  13   0  11    10506.71    10541.25    423.46 o
 -13   1  11      449.55      373.18    123.07 o
 -12   1  11      447.18      462.22    108.92 o
 -11   1  11      602.87      412.10    102.19 o
 -10   1  11     1948.95     1823.73    140.21 o
  -9   1  11     1277.01     1261.21    115.23 o
  -8   1  11      284.60      230.02     78.15 o
  -7   1  11      887.54      908.15     70.78 o
  -6   1  11      115.80       68.38     32.48 o
  -5   1  11      277.23      334.45     39.16 o
  -4   1  11     1392.20     1460.98     64.82 o
  -3   1  11     1938.56     1973.90     63.31 o
  -2   1  11      245.34      231.66     22.00 o
  -1   1  11        3.07       -2.00     14.48 o
   0   1  11       29.12       21.12     12.22 o
   1   1  11        1.25        3.82     15.09 o
   2   1  11      228.55      244.66     24.61 o
   3   1  11     1960.29     2143.09     65.30 o
   4   1  11     1343.81     1460.19     55.59 o
   5   1  11      285.10      297.81     34.29 o
   6   1  11      111.14       53.25     30.97 o
   7   1  11      895.03      973.11     79.15 o
   8   1  11      260.19      268.84     53.43 o
   9   1  11     1247.72     1185.88    105.43 o
  10   1  11     1867.60     1744.96    137.76 o
  11   1  11      518.15      478.08     89.23 o
  12   1  11      400.68      413.42    101.02 o
  13   1  11      301.97      273.97    103.13 o
 -13   2  11      476.87      521.52    140.28 o
 -12   2  11      410.42      269.61     96.98 o
 -11   2  11       69.91       37.55     69.74 o
 -10   2  11      216.61      232.94     76.86 o
  -9   2  11      588.91      775.30    104.53 o
  -8   2  11     1542.05     1389.65    109.38 o
  -7   2  11      552.21      599.66     66.02 o
  -6   2  11     2698.80     2690.63    114.84 o
  -5   2  11     3854.24     3965.91    143.94 o
  -4   2  11     7435.77     8036.23    222.48 o
  -3   2  11     1888.71     1880.15     64.96 o
  -2   2  11      683.36      773.92     39.58 o
  -1   2  11      866.72      813.18     40.66 o
   0   2  11     2673.32     2961.84     91.49 o
   1   2  11      943.71     1032.29     42.84 o
   2   2  11      612.06      715.13     43.14 o
   3   2  11     1753.31     1690.62     57.23 o
   4   2  11     7580.80     8198.50    159.40 o
   5   2  11     3753.92     3829.84    105.71 o
   6   2  11     2410.16     2459.10     98.44 o
   7   2  11      548.09      620.00     59.25 o
   8   2  11     1545.21     1743.35    121.09 o
   9   2  11      758.07      752.16     86.52 o
  10   2  11      188.95      201.10     75.81 o
  11   2  11       60.22       63.78     66.19 o
  12   2  11      392.42      317.83     94.89 o
  13   2  11      344.73      188.09    140.25 o
 -13   3  11     1065.07     1010.04    212.48 o
 -12   3  11     2986.95     2799.08    227.05 o
 -11   3  11      604.77      585.46    107.35 o
 -10   3  11     5408.80     5506.48    297.41 o
  -9   3  11     2506.62     2327.77    175.62 o
  -8   3  11     1788.42     1903.71    129.49 o
  -7   3  11     1191.39     1189.63     99.81 o
  -6   3  11     3880.82     4040.67    158.24 o
  -5   3  11     2436.88     2163.34    136.21 o
  -4   3  11     5609.82     5435.50    168.53 o
  -3   3  11     7259.16     7579.45    159.51 o
  -2   3  11     3154.15     3079.31     84.54 o
  -1   3  11     9141.04     9710.86    184.85 o
   0   3  11     1116.44     1204.93     60.26 o
   1   3  11     8511.00     8954.90    205.09 o
   2   3  11     3219.02     3164.19     92.40 o
   3   3  11     7055.70     7119.16    149.35 o
   4   3  11     5430.98     5495.85    127.28 o
   5   3  11     2619.58     2740.20     90.26 o
   6   3  11     3832.35     3942.42    126.28 o
   7   3  11     1075.33      991.35     69.20 o
   8   3  11     1764.34     1912.32    105.02 o
   9   3  11     2567.58     2633.37    165.00 o
  10   3  11     5314.39     5574.91    254.37 o
  11   3  11      640.16      813.44    128.13 o
  12   3  11     3108.95     3178.32    286.58 o
  13   3  11     1095.95      968.36    166.43 o
 -13   4  11      439.64      213.56    123.44 o
 -12   4  11      599.76      486.63    114.62 o
 -11   4  11      760.13      785.01    143.89 o
 -10   4  11     2067.19     1677.76    161.72 o
  -9   4  11     1832.64     2209.76    273.40 o
  -8   4  11     4319.94     4176.28    221.31 o
  -7   4  11     1412.39     1595.54    133.55 o
  -6   4  11     6827.38     6982.65    265.83 o
  -5   4  11      322.43      233.18     48.58 o
  -4   4  11    13796.61    14131.47    330.62 o
  -3   4  11      566.84      619.70     47.49 o
  -2   4  11    26978.49    27274.90    485.88 o
  -1   4  11     5117.88     5428.61    173.56 o
   0   4  11    14622.81    15354.34    320.09 o
   1   4  11     4921.38     4961.22    191.94 o
   2   4  11    26427.29    26718.63    662.70 o
   3   4  11      619.55      716.63     56.67 o
   4   4  11    14551.93    15069.30    282.75 o
   5   4  11      306.36      360.05     37.41 o
   6   4  11     6926.83     7380.24    186.84 o
   7   4  11     1518.04     1606.75     93.07 o
   8   4  11     4081.35     4115.03    165.52 o
   9   4  11     1973.48     1859.54    122.75 o
  10   4  11     2266.65     2331.40    219.42 o
  11   4  11      682.38      562.59    126.99 o
  12   4  11      632.58      645.27    158.46 o
  13   4  11      474.32      529.03    203.02 o
 -13   5  11      471.59      388.31    133.98 o
 -12   5  11        0.88        4.43     88.69 o
 -11   5  11      540.86      413.38    105.82 o
 -10   5  11      546.75      524.53    108.15 o
  -9   5  11      379.57      147.41     71.98 o
  -8   5  11     1319.87     1194.56    123.77 o
  -7   5  11     1501.66     1357.00    128.31 o
  -6   5  11       62.42       58.91     44.18 o
  -5   5  11     1088.49     1150.70     86.83 o
  -4   5  11      979.17     1018.34     72.33 o
  -3   5  11     4161.75     4239.92    131.81 o
  -2   5  11     4803.72     5000.36    137.22 o
  -1   5  11     3724.95     3929.13    122.58 o
   0   5  11      186.97      197.60     30.74 o
   1   5  11     3929.31     4058.12    205.75 o
   2   5  11     4611.62     4756.96    231.75 o
   3   5  11     4322.22     4771.02    139.91 o
   4   5  11      981.16      868.78     90.07 o
   5   5  11     1003.11     1061.46     73.08 o
   6   5  11      116.87      131.83     38.06 o
   7   5  11     1468.62     1518.53     93.20 o
   8   5  11     1223.72     1170.75    138.07 o
   9   5  11      340.61      238.74     63.62 o
  10   5  11      508.56      424.43     84.22 o
  11   5  11      574.16      636.18    105.31 o
  12   5  11        2.37     -123.29    123.29 o
  13   5  11      410.69      630.11    218.58 o
 -13   6  11     1468.01     1403.87    294.39 o
 -12   6  11      229.39      165.28     97.66 o
 -11   6  11      968.03     1343.45    174.87 o
 -10   6  11      209.24      152.61     82.15 o
  -9   6  11     2062.39     1818.73    166.96 o
  -8   6  11      150.72      213.69     71.71 o
  -7   6  11     2798.39     2700.41    154.97 o
  -6   6  11      994.75      860.32     83.01 o
  -5   6  11     1968.73     2047.29    118.10 o
  -4   6  11     1363.33     1388.65     88.84 o
  -3   6  11     1947.15     1907.82     88.78 o
  -2   6  11     1153.29     1136.52     68.99 o
  -1   6  11     1805.10     1883.08    101.30 o
   0   6  11      694.81      823.43     58.40 o
   1   6  11     1768.07     1872.71    110.99 o
   2   6  11      892.32      911.22     73.03 o
   3   6  11     1944.85     1920.30     88.51 o
   4   6  11     1664.27     1677.66     90.08 o
   5   6  11     2006.03     2186.57     97.84 o
   6   6  11     1172.67     1153.91     86.97 o
   7   6  11     2853.12     3002.76    128.34 o
   8   6  11      164.55      225.27     56.44 o
   9   6  11     2203.54     2051.20    139.51 o
  10   6  11      268.56      324.01     81.40 o
  11   6  11     1002.85      781.85    155.35 o
  12   6  11      242.17      234.84    165.17 o
  13   6  11     1474.94      805.40    237.45 o
 -12   7  11      730.36      570.43    135.28 o
 -11   7  11      720.78      657.61    128.52 o
 -10   7  11       11.18      -15.83     76.64 o
  -9   7  11     5828.34     6106.94    299.22 o
  -8   7  11      241.19       84.09     52.85 o
  -7   7  11     8800.03     8878.67    283.69 o
  -6   7  11      620.29      417.60     89.16 o
  -5   7  11    14816.19    14656.57    390.47 o
  -4   7  11     1213.36     1164.42     90.75 o
  -3   7  11    11926.53    12385.59    275.42 o
  -2   7  11     1726.59     1801.34     77.24 o
  -1   7  11     6610.61     7103.04    170.07 o
   0   7  11       48.40       63.24     31.08 o
   1   7  11     7132.11     7390.51    300.83 o
   2   7  11     1558.98     1708.38    126.18 o
   3   7  11    12637.86    13326.03    318.43 o
   4   7  11     1074.99     1028.00     85.33 o
   5   7  11    15254.92    15901.60    380.55 o
   6   7  11      517.71      547.96     52.19 o
   7   7  11     9272.69    10074.02    295.29 o
   8   7  11      308.19      304.87     62.36 o
   9   7  11     5843.74     5679.74    242.73 o
  10   7  11       28.29       35.31     92.07 o
  11   7  11      675.61      572.05    147.59 o
  12   7  11      635.71     1034.77    247.14 o
 -12   8  11     1663.10     1836.24    315.45 o
 -11   8  11      465.41      364.10    117.44 o
 -10   8  11     1904.89     2362.49    211.84 o
  -9   8  11      345.44      393.27     90.76 o
  -8   8  11     2327.65     2438.92    172.32 o
  -7   8  11       16.95       43.67     47.32 o
  -6   8  11     2585.80     2663.20    146.39 o
  -5   8  11       96.42       81.58     43.97 o
  -4   8  11     3573.34     3536.03    167.84 o
  -3   8  11      121.11      120.82     35.02 o
  -2   8  11     1530.61     1559.92     80.83 o
  -1   8  11      525.63      500.74     48.38 o
   0   8  11      169.97       82.13     38.66 o
   1   8  11      540.09      585.86     71.76 o
   2   8  11     1389.23     1392.56    138.38 o
   3   8  11      144.03      139.57     49.84 o
   4   8  11     3632.29     3631.91    182.91 o
   5   8  11       95.02       32.55     47.38 o
   6   8  11     2616.53     2705.52    146.84 o
   7   8  11       21.77       25.07     50.86 o
   8   8  11     2216.74     2272.99    151.13 o
   9   8  11      323.77      181.72     73.85 o
  10   8  11     1878.13     1730.83    224.09 o
  11   8  11      449.29      436.22    139.41 o
  12   8  11     1630.03     1558.05    415.59 o
 -11   9  11      143.00      129.89     97.92 o
 -10   9  11     5331.83     5469.55    286.58 o
  -9   9  11      226.23      325.49    106.48 o
  -8   9  11     6516.35     6586.48    288.35 o
  -7   9  11      132.94       79.81     52.24 o
  -6   9  11     4725.69     4797.67    203.06 o
  -5   9  11      281.10      217.80     57.14 o
  -4   9  11     3035.71     2999.63    153.90 o
  -3   9  11       26.54       15.03     42.86 o
  -2   9  11     1452.68     1381.39     96.33 o
  -1   9  11       85.65       38.69     39.52 o
   0   9  11      167.31      185.12     51.86 o
   1   9  11       88.74       34.92     43.26 o
   2   9  11     1542.65     1625.50    131.18 o
   3   9  11       65.06       51.26     59.71 o
   4   9  11     3146.25     3369.83    226.76 o
   5   9  11      353.05      336.73     74.52 o
   6   9  11     4612.83     4697.38    202.07 o
   7   9  11      199.51       46.16     55.13 o
   8   9  11     6386.64     6666.20    268.75 o
   9   9  11      295.87      246.89    107.51 o
  10   9  11     5313.09     5384.01    372.47 o
  11   9  11      184.46      114.85    128.56 o
 -11  10  11      954.70      990.27    187.66 o
 -10  10  11      133.11       45.45     86.92 o
  -9  10  11     1721.37     1703.87    159.39 o
  -8  10  11      732.69      468.06     97.68 o
  -7  10  11      606.41      579.79     85.06 o
  -6  10  11     1844.12     2151.95    144.63 o
  -5  10  11      354.08      283.37     65.05 o
  -4  10  11     1857.89     1677.55    133.89 o
  -3  10  11      928.44      924.15     97.52 o
  -2  10  11      895.33      966.63    104.99 o
  -1  10  11      779.49      796.67     93.80 o
   0  10  11     3282.21     3287.92    177.80 o
   1  10  11      781.32      688.83    113.03 o
   2  10  11      927.74      879.95    278.86 o
   3  10  11      923.58      951.55    354.52 o
   4  10  11     1761.25     1498.46    167.42 o
   5  10  11      340.69      246.62     92.94 o
   6  10  11     1870.34     1980.64    178.99 o
   7  10  11      569.42      635.10     92.50 o
   8  10  11      713.88      799.54    119.31 o
   9  10  11     1626.13     1537.98    212.07 o
  10  10  11      164.65       81.37    117.15 o
  11  10  11      859.12      872.19    183.35 o
 -10  11  11      769.95      673.19    131.90 o
  -9  11  11     2050.56     2255.51    191.66 o
  -8  11  11     1370.49     1260.89    145.24 o
  -7  11  11     1852.01     1871.65    141.71 o
  -6  11  11     1038.84     1232.50    115.70 o
  -5  11  11     1258.15     1259.08    121.95 o
  -4  11  11      996.42      968.11    140.82 o
  -3  11  11     3320.03     3111.56    179.84 o
  -2  11  11     1044.63     1351.25    144.60 o
  -1  11  11     6193.80     6273.01    265.22 o
   0  11  11      367.27      199.50    121.37 o
   1  11  11     6230.97     6297.38    970.60 o
   2  11  11     1017.32      918.94    313.45 o
   3  11  11     3263.12     3259.65    286.96 o
   4  11  11      916.72      722.26    138.27 o
   5  11  11     1139.70     1259.41    165.77 o
   6  11  11      889.70      611.34    135.63 o
   7  11  11     1747.27     1639.02    176.83 o
   8  11  11     1168.53     1129.03    139.20 o
   9  11  11     1841.07     2456.07    266.34 o
  10  11  11      603.28      120.14    170.25 o
 -10  12  11     3688.92     3411.02    311.40 o
  -9  12  11     1297.38     1155.07    154.64 o
  -8  12  11     4179.22     4297.95    255.78 o
  -7  12  11      362.56      213.52     77.37 o
  -6  12  11     3287.23     3454.09    193.63 o
  -5  12  11     1502.02     1605.80    144.99 o
  -4  12  11     3550.65     3589.88    205.17 o
  -3  12  11     1058.31      989.56    119.69 o
  -2  12  11     9489.54     9242.79    348.81 o
  -1  12  11      200.38      119.82     62.09 o
   0  12  11     8938.72     8706.86    492.20 o
   1  12  11      193.10      106.27     94.95 o
   2  12  11     9456.79     9966.45    716.06 o
   3  12  11     1194.79     1284.94    198.81 o
   4  12  11     3359.34     3385.80    261.05 o
   5  12  11     1597.91     1558.83    193.31 o
   6  12  11     3311.80     3637.49    281.95 o
   7  12  11      354.80      508.32    137.15 o
   8  12  11     4342.01     4137.89    394.97 o
   9  12  11     1381.97      881.19    289.67 o
  10  12  11     3892.27     3445.54    415.85 o
  -9  13  11     2143.70     2149.00    259.43 o
  -8  13  11      874.45      727.24    171.22 o
  -7  13  11     4358.80     4319.18    257.23 o
  -6  13  11      235.43      147.70     88.08 o
  -5  13  11     5542.64     5364.90    264.54 o
  -4  13  11      179.02      184.85     73.20 o
  -3  13  11     6204.84     6040.26    292.72 o
  -2  13  11      241.86      248.81     81.87 o
  -1  13  11     9087.78     9280.01    355.38 o
   0  13  11      342.73      182.32     88.09 o
   1  13  11     9228.69     9563.28   1305.66 o
   2  13  11      261.04      256.63    170.77 o
   3  13  11     6332.29     6695.09    453.66 o
   4  13  11      246.73      177.19    123.17 o
   5  13  11     5607.34     5677.96    356.58 o
   6  13  11      280.92      264.04    119.69 o
   7  13  11     4478.76     4824.85    340.31 o
   8  13  11      933.40      379.38    252.92 o
   9  13  11     2185.99     2135.75    452.87 o
  -8  14  11      256.87      395.10    126.37 o
  -7  14  11      237.20      305.26    105.10 o
  -6  14  11      346.51      346.02    101.60 o
  -5  14  11     2027.67     2211.31    181.75 o
  -4  14  11      855.25      776.93    125.87 o
  -3  14  11      666.72      421.84    115.79 o
  -2  14  11      300.24      337.34     88.46 o
  -1  14  11      451.84      429.97     94.07 o
   0  14  11      216.56      357.06    114.37 o
   1  14  11      435.35      223.79    104.98 o
   2  14  11      183.52      214.94    126.85 o
   3  14  11      612.96      826.90    193.32 o
   4  14  11      835.15      732.54    193.42 o
   5  14  11     1996.82     1960.61    233.53 o
   6  14  11      214.74      247.94    132.04 o
   7  14  11      173.15      178.36    164.77 o
   8  14  11      158.33      -19.46    209.68 o
  -7  15  11     1850.10     1697.86    285.68 o
  -6  15  11     1264.88     1104.88    189.40 o
  -5  15  11      700.22      490.75    115.67 o
  -4  15  11      868.93      630.12    122.14 o
  -3  15  11      480.69      280.85    101.21 o
  -2  15  11      917.35      730.51    126.22 o
  -1  15  11     1149.61     1465.46    155.72 o
   0  15  11      884.52      968.97    173.37 o
   1  15  11     1196.05     1191.26    183.68 o
   2  15  11      880.37     1052.24    212.12 o
   3  15  11      516.95      585.87    182.82 o
   4  15  11      880.41      552.31    175.90 o
   5  15  11      727.93      812.86    169.66 o
   6  15  11     1287.83     1087.07    246.62 o
   7  15  11     1902.74     1744.49    410.72 o
  -6  16  11     7019.29     7381.04    423.09 o
  -5  16  11       93.89       63.62    106.68 o
  -4  16  11     9635.15     9961.75    599.80 o
  -3  16  11       97.75      236.24     99.20 o
  -2  16  11     7899.55     8028.67    512.09 o
  -1  16  11      155.64      126.87    105.50 o
   0  16  11     6560.71     6101.10    540.78 o
   1  16  11      127.30      165.30    126.16 o
   2  16  11     7907.91     8170.54    472.53 o
   3  16  11      133.59        1.54    137.76 o
   4  16  11    10307.18    10849.34    667.53 o
   5  16  11      126.36       39.75    127.94 o
   6  16  11     7124.11     6444.46    555.15 o
  -4  17  11      293.04      226.73    127.07 o
  -3  17  11     1648.09     1515.20    197.64 o
  -2  17  11      495.83      357.79    134.83 o
  -1  17  11     1970.42     1741.70    247.23 o
   0  17  11      495.30      301.38    136.45 o
   1  17  11     1920.17     1826.56    247.80 o
   2  17  11      485.89      451.68    151.33 o
   3  17  11     1609.31     1246.30    218.26 o
   4  17  11      285.33      208.52    231.84 o
   0   0  12     4710.34     4899.52    212.81 o
   1   0  12     1506.26     1430.70     67.12 o
   2   0  12     7152.48     7179.32    145.32 o
   3   0  12      162.75      279.37     25.80 o
   4   0  12     7446.21     7882.14    176.51 o
   5   0  12       13.80       24.04     23.98 o
   6   0  12     1977.43     2217.56    112.04 o
   7   0  12      513.31      368.85     69.20 o
   8   0  12     1345.65     1413.35    108.15 o
   9   0  12     1789.38     2052.88    172.05 o
  10   0  12     1922.39     1836.96    162.68 o
  11   0  12      165.85      254.83     94.89 o
  12   0  12      460.71      276.32    104.62 o
  13   0  12      838.66      783.96    154.83 o
 -13   1  12       84.43       -0.52    104.17 o
 -12   1  12      485.75      525.90    176.29 o
 -11   1  12     1647.35     1587.42    261.62 o
 -10   1  12     2462.27     2741.74    171.07 o
  -9   1  12      261.03      216.27     62.59 o
  -8   1  12     3539.18     3542.81    175.18 o
  -7   1  12      349.23      396.80     83.03 o
  -6   1  12     5772.92     6277.11    183.94 o
  -5   1  12     1077.65     1009.17     65.97 o
  -4   1  12     5877.36     6312.38    151.49 o
  -3   1  12      760.68      725.64     39.72 o
  -2   1  12    16232.10    16073.39    257.20 o
  -1   1  12       19.44       24.38     18.25 o
   0   1  12     4194.38     4115.52    109.65 o
   1   1  12       11.10       16.98     17.15 o
   2   1  12    16640.33    16310.04    289.33 o
   3   1  12      718.76      676.40     39.31 o
   4   1  12     6058.74     6100.43    160.72 o
   5   1  12      950.68      974.65     54.81 o
   6   1  12     5802.32     5726.77    170.47 o
   7   1  12      288.69      216.63     49.55 o
   8   1  12     3444.83     3469.22    191.66 o
   9   1  12      247.41      232.85     58.49 o
  10   1  12     2356.92     2674.46    180.10 o
  11   1  12     1676.16     1625.85    165.40 o
  12   1  12      455.06      503.84    131.05 o
  13   1  12       57.57      132.59    114.11 o
 -13   2  12     2438.58     2632.25    253.17 o
 -12   2  12      592.48      442.13    123.54 o
 -11   2  12     3918.26     3576.23    239.64 o
 -10   2  12     1243.41     1325.59    128.91 o
  -9   2  12    13091.52    13244.44    452.81 o
  -8   2  12     2004.79     2127.65    155.68 o
  -7   2  12    10889.56    10859.20    336.65 o
  -6   2  12      804.37      976.13     81.34 o
  -5   2  12    15203.62    15749.89    359.13 o
  -4   2  12      389.71      321.82     48.39 o
  -3   2  12    34270.27    33959.02    543.44 o
  -2   2  12      324.19      319.24     32.63 o
  -1   2  12    34127.68    33327.75    510.24 o
   0   2  12      254.67      227.83     31.10 o
   1   2  12    34232.47    33259.75    559.62 o
   2   2  12      259.96      275.50     29.88 o
   3   2  12    34173.67    33968.26    565.61 o
   4   2  12      245.32      170.91     27.62 o
   5   2  12    15283.64    15838.03    281.57 o
   6   2  12      831.13      892.29     62.29 o
   7   2  12    11591.81    12367.14    338.76 o
   8   2  12     1868.02     1999.08    121.32 o
   9   2  12    13547.57    14173.20    368.99 o
  10   2  12     1487.66     1734.76    145.31 o
  11   2  12     3857.90     3848.99    224.73 o
  12   2  12      749.37      456.94    121.32 o
  13   2  12     2531.70     2524.51    305.87 o
 -13   3  12      126.29      175.06    115.74 o
 -12   3  12     3077.37     3102.18    263.66 o
 -11   3  12      962.59      984.33    134.30 o
 -10   3  12     2514.51     2614.60    196.65 o
  -9   3  12     1222.43     1254.29    183.37 o
  -8   3  12     4728.84     4814.42    233.21 o
  -7   3  12     1756.52     1850.05    125.80 o
  -6   3  12     2372.91     2216.86    131.81 o
  -5   3  12     1430.73     1384.04    100.94 o
  -4   3  12     2095.32     2228.59     99.01 o
  -3   3  12     5211.50     5165.33    128.69 o
  -2   3  12     2129.25     2068.67     72.19 o
  -1   3  12     4156.40     4290.76    134.84 o
   0   3  12      922.96      867.57     61.46 o
   1   3  12     4227.39     4197.72    124.59 o
   2   3  12     2109.24     2021.74    101.51 o
   3   3  12     5219.07     5500.13    169.39 o
   4   3  12     2050.39     2161.78     76.09 o
   5   3  12     1301.42     1363.30     59.45 o
   6   3  12     2300.52     2530.81     99.59 o
   7   3  12     1614.06     1616.71     87.10 o
   8   3  12     4623.88     4442.05    170.19 o
   9   3  12     1116.98     1062.06    140.25 o
  10   3  12     2301.91     2044.75    176.31 o
  11   3  12      868.77      642.78    260.44 o
  12   3  12     2834.23     2808.48    366.77 o
  13   3  12       83.59       36.57    108.84 o
 -13   4  12     1608.42     1591.21    205.68 o
 -12   4  12     2096.66     2089.03    226.34 o
 -11   4  12     1341.08     1295.80    153.65 o
 -10   4  12     1674.40     1734.06    185.22 o
  -9   4  12     1311.68     1467.24    145.05 o
  -8   4  12     2753.35     2970.33    190.08 o
  -7   4  12     2941.09     2871.40    215.48 o
  -6   4  12      790.71      878.92     96.70 o
  -5   4  12     3413.66     3582.50    159.02 o
  -4   4  12     2734.23     2703.33    163.63 o
  -3   4  12      667.37      609.18     57.81 o
  -2   4  12     3443.04     3629.37    110.54 o
  -1   4  12     3347.98     3176.40    105.84 o
   0   4  12     1177.10     1181.06     74.11 o
   1   4  12     3308.44     3227.16    125.55 o
   2   4  12     3089.00     3179.36    139.05 o
   3   4  12      608.29      551.84     52.45 o
   4   4  12     2440.96     2682.71     95.26 o
   5   4  12     3213.68     3313.53     95.23 o
   6   4  12      874.97      917.51     64.03 o
   7   4  12     2690.86     2931.37    124.66 o
   8   4  12     2463.65     2446.59    193.08 o
   9   4  12     1148.24     1217.62    120.31 o
  10   4  12     1335.56     1350.74    149.27 o
  11   4  12     1132.01      998.66    170.48 o
  12   4  12     1959.79     2006.03    325.59 o
  13   4  12     1384.39     1086.17    262.14 o
 -12   5  12     1218.34     1150.10    249.77 o
 -11   5  12     3371.04     3590.23    253.43 o
 -10   5  12     2483.10     2765.69    211.22 o
  -9   5  12     5402.20     5387.59    274.92 o
  -8   5  12     5065.92     5063.22    254.17 o
  -7   5  12     3483.30     3443.80    198.07 o
  -6   5  12     5393.80     5806.74    203.61 o
  -5   5  12      539.15      460.67     60.95 o
  -4   5  12     3616.45     4022.30    143.14 o
  -3   5  12     1709.18     1872.71     93.65 o
  -2   5  12     8883.90     9356.38    229.82 o
  -1   5  12     1782.54     1945.30     88.07 o
   0   5  12    24650.06    25597.85    547.29 o
   1   5  12     1886.40     1679.61     98.27 o
   2   5  12     8770.52     9224.85    286.32 o
   3   5  12     1756.07     1967.09    111.33 o
   4   5  12     3647.28     3750.28    195.43 o
   5   5  12      379.70      363.52     37.48 o
   6   5  12     5667.81     5791.13    174.07 o
   7   5  12     3365.09     3540.63    148.13 o
   8   5  12     5371.64     5461.42    210.35 o
   9   5  12     5342.65     5701.74    243.16 o
  10   5  12     2688.71     2561.91    202.52 o
  11   5  12     3871.31     4005.68    261.78 o
  12   5  12     1374.16     1299.11    267.88 o
 -12   6  12      910.52      718.98    226.30 o
 -11   6  12     3251.63     2968.37    234.11 o
 -10   6  12     1172.30      978.42    180.09 o
  -9   6  12     3248.20     3349.89    223.47 o
  -8   6  12      838.63      844.98    113.45 o
  -7   6  12     3329.30     3180.32    160.58 o
  -6   6  12      950.05     1048.28     90.80 o
  -5   6  12     3127.23     2976.35    191.14 o
  -4   6  12      806.90      755.18     72.70 o
  -3   6  12     2300.03     2311.83    106.76 o
  -2   6  12       94.22       60.24     31.49 o
  -1   6  12     1577.44     1448.32     68.07 o
   0   6  12     5227.11     5266.03    246.01 o
   1   6  12     1594.15     1604.30    102.80 o
   2   6  12      123.69      126.51     36.14 o
   3   6  12     2285.63     2319.74    145.21 o
   4   6  12      938.84      888.10     75.22 o
   5   6  12     3139.90     3024.41    162.98 o
   6   6  12     1086.92     1064.75     82.86 o
   7   6  12     3476.71     3600.17    150.50 o
   8   6  12      875.83      909.66     91.99 o
   9   6  12     3379.36     3363.60    219.40 o
  10   6  12     1218.39     1257.93    182.68 o
  11   6  12     3578.89     3575.33    301.45 o
  12   6  12     1153.29     1093.50    296.69 o
 -12   7  12     3211.25     3119.65    334.14 o
 -11   7  12      768.22      643.26    152.82 o
 -10   7  12     4442.36     4958.40    283.42 o
  -9   7  12     3357.91     3448.95    213.50 o
  -8   7  12     6404.62     6980.39    285.48 o
  -7   7  12     3071.20     2863.99    156.84 o
  -6   7  12     4921.25     5273.51    289.02 o
  -5   7  12     1232.81     1241.11    100.07 o
  -4   7  12     5977.62     6099.31    207.02 o
  -3   7  12      188.94      168.69     41.15 o
  -2   7  12     6772.49     7097.20    169.17 o
  -1   7  12      188.61      166.04     35.37 o
   0   7  12    12035.82    12542.07    365.53 o
   1   7  12      152.65      181.29     36.01 o
   2   7  12     6754.38     6661.13    233.80 o
   3   7  12      258.29      255.28     63.71 o
   4   7  12     5695.85     5979.96    237.99 o
   5   7  12     1320.11     1399.05    173.52 o
   6   7  12     4827.70     5318.62    201.99 o
   7   7  12     2979.79     3237.77    146.18 o
   8   7  12     6299.50     6644.13    277.36 o
   9   7  12     3634.94     3766.25    355.07 o
  10   7  12     4139.12     4037.25    316.84 o
  11   7  12      697.39      614.71    167.05 o
  12   7  12     3131.34     3431.09    411.94 o
 -12   8  12      339.92      214.53    184.88 o
 -11   8  12      225.88      143.92     92.34 o
 -10   8  12      882.43      734.54    120.90 o
  -9   8  12       38.71       34.02     70.63 o
  -8   8  12      932.35     1112.84    121.29 o
  -7   8  12     1944.21     1912.81    133.77 o
  -6   8  12      790.74      884.76     89.84 o
  -5   8  12     2561.28     2596.71    144.51 o
  -4   8  12      859.11      842.93     83.23 o
  -3   8  12     2621.76     2656.49    121.78 o
  -2   8  12     1592.18     1605.68     94.55 o
  -1   8  12     4870.75     5233.52    206.64 o
   0   8  12      506.18      521.94     78.26 o
   1   8  12     4941.66     5108.88    199.83 o
   2   8  12     1726.49     1656.73    133.02 o
   3   8  12     2543.30     2398.39    165.09 o
   4   8  12      904.45      886.37    136.30 o
   5   8  12     2494.07     2661.22    167.25 o
   6   8  12      765.56      768.65    100.45 o
   7   8  12     1991.10     2108.90    326.11 o
   8   8  12     1002.72      861.55    157.41 o
   9   8  12       36.23       45.22     78.19 o
  10   8  12      898.06      690.77    201.28 o
  11   8  12      207.83      238.66    136.17 o
  12   8  12      364.75      407.48    289.67 o
 -11   9  12     3314.77     4245.38    266.78 o
 -10   9  12      111.80       74.65     90.57 o
  -9   9  12     2608.88     2530.91    194.76 o
  -8   9  12      181.25      167.86     73.56 o
  -7   9  12     1979.89     1981.41    140.32 o
  -6   9  12      112.54      119.15     54.27 o
  -5   9  12     2712.77     2779.49    178.23 o
  -4   9  12      705.53      707.79     89.44 o
  -3   9  12     5948.95     5691.35    226.76 o
  -2   9  12       59.07       64.25     42.06 o
  -1   9  12     1935.24     1767.19    107.42 o
   0   9  12       27.74       -0.93     50.06 o
   1   9  12     2036.54     1799.13    255.83 o
   2   9  12        7.77        0.47     55.25 o
   3   9  12     5754.70     5396.94    261.37 o
   4   9  12      611.89      548.26     97.63 o
   5   9  12     2690.29     2511.51    169.68 o
   6   9  12      163.65      165.11     67.37 o
   7   9  12     2112.46     1919.01    162.34 o
   8   9  12      201.15       89.90     83.23 o
   9   9  12     2513.92     2135.07    241.59 o
  10   9  12      143.80      235.41    121.36 o
  11   9  12     3180.87     3416.10    320.71 o
 -11  10  12     1034.45     1142.30    200.65 o
 -10  10  12      237.82       45.11     88.62 o
  -9  10  12     2001.20     1812.41    172.64 o
  -8  10  12       23.62       27.16     70.61 o
  -7  10  12     3578.71     3708.47    194.36 o
  -6  10  12      730.66      817.29     99.37 o
  -5  10  12     4300.11     4455.04    208.51 o
  -4  10  12      521.45      375.21     68.41 o
  -3  10  12     5016.19     4897.72    201.38 o
  -2  10  12      203.76      141.12     67.06 o
  -1  10  12     4132.11     4451.08    241.66 o
   0  10  12        0.04       19.90     59.62 o
   1  10  12     4161.61     4002.05    256.99 o
   2  10  12      219.89      151.03     86.41 o
   3  10  12     4878.61     4953.01    284.31 o
   4  10  12      478.29      451.29    111.08 o
   5  10  12     4504.67     4092.24    270.20 o
   6  10  12      633.00      619.41    102.59 o
   7  10  12     3480.31     3707.69    225.00 o
   8  10  12       21.88       46.06     85.21 o
   9  10  12     1881.30     2000.56    235.30 o
  10  10  12      211.31      174.86    124.11 o
  11  10  12      997.79      869.30    309.12 o
 -10  11  12     3193.54     2577.05    267.75 o
  -9  11  12      925.20      677.27    124.24 o
  -8  11  12     4279.53     4575.89    255.14 o
  -7  11  12      820.49      853.21    104.00 o
  -6  11  12    11556.58    12616.18    376.99 o
  -5  11  12      234.89      193.87     64.10 o
  -4  11  12    13612.80    13528.33    391.33 o
  -3  11  12      276.69      209.78     66.33 o
  -2  11  12    15170.01    14686.16    467.67 o
  -1  11  12      266.56      249.69     70.45 o
   0  11  12    11781.97    10668.80    428.39 o
   1  11  12      336.32      369.48    117.08 o
   2  11  12    15017.35    14167.60    703.45 o
   3  11  12      292.01      129.76     95.19 o
   4  11  12    14178.52    14462.78    587.71 o
   5  11  12      302.43      203.64    100.80 o
   6  11  12    11635.13    11955.81    481.69 o
   7  11  12      935.47      779.29    131.78 o
   8  11  12     4330.25     4067.23    275.05 o
   9  11  12     1033.77      633.47    232.92 o
  10  11  12     3185.93     3549.99    406.21 o
  -9  12  12      123.36       84.23     99.98 o
  -8  12  12     1157.04     1324.37    152.62 o
  -7  12  12       16.65       54.18     75.28 o
  -6  12  12      801.72      754.52    121.10 o
  -5  12  12      904.57      907.05    112.05 o
  -4  12  12     1502.11     1317.41    133.83 o
  -3  12  12      767.14      893.57    215.65 o
  -2  12  12     2077.77     2123.53    167.07 o
  -1  12  12      386.23      474.91     95.75 o
   0  12  12      362.69      213.71     82.47 o
   1  12  12      333.46       -3.04    122.68 o
   2  12  12     1931.85     1630.68    222.56 o
   3  12  12      677.86      515.58    175.64 o
   4  12  12     1504.93     1803.76    198.33 o
   5  12  12      754.55      521.45    182.80 o
   6  12  12      792.96      548.37    262.06 o
   7  12  12       11.39       -6.23     98.74 o
   8  12  12     1098.89     1426.72    354.52 o
   9  12  12      101.05      111.85    154.76 o
  -8  13  12      440.99      392.96    117.35 o
  -7  13  12      190.96       64.86     87.64 o
  -6  13  12       59.64       54.70     71.57 o
  -5  13  12      423.54      270.20     86.31 o
  -4  13  12      507.10      363.76     88.54 o
  -3  13  12     1718.26     1580.11    155.68 o
  -2  13  12      964.97      880.06    120.18 o
  -1  13  12     1240.63     1553.28    148.34 o
   0  13  12      872.03      812.97    131.36 o
   1  13  12     1123.03     1267.55    275.08 o
   2  13  12     1076.34      796.82    172.58 o
   3  13  12     1783.86     1087.42    288.05 o
   4  13  12      468.43      321.03    116.30 o
   5  13  12      422.85      339.34    123.37 o
   6  13  12       43.04       28.03    100.20 o
   7  13  12      237.87      106.97    133.86 o
   8  13  12      304.75      323.17    245.35 o
   9  13  12      314.87      733.89    315.61 o
  -8  14  12     1791.69     1550.27    196.38 o
  -7  14  12     1650.92     1661.81    172.90 o
  -6  14  12      905.19      789.45    113.72 o
  -5  14  12     2484.80     2275.26    187.88 o
  -4  14  12      527.60      514.32    114.87 o
  -3  14  12     3990.61     3736.84    253.10 o
  -2  14  12      292.10      309.58     92.26 o
  -1  14  12     3441.28     3332.30    221.76 o
   0  14  12       10.40       -1.09     85.51 o
   1  14  12     3542.03     3450.02    471.57 o
   2  14  12      344.07      294.08    143.75 o
   3  14  12     4009.04     3869.89    359.22 o
   4  14  12      455.37      397.51    131.56 o
   5  14  12     2572.91     2368.67    320.87 o
   6  14  12      829.63      606.05    186.90 o
   7  14  12     1603.09     1260.27    345.87 o
   8  14  12     1731.59     1616.95    403.16 o
  -6  15  12      217.64      143.50     99.21 o
  -5  15  12      366.99      253.52    117.58 o
  -4  15  12      407.08      339.12    111.72 o
  -3  15  12      363.91      360.15    109.11 o
  -2  15  12      752.68      569.71    115.72 o
  -1  15  12      267.30      295.73    112.19 o
   0  15  12     1373.68     1274.94    188.46 o
   1  15  12      296.63      211.99    111.97 o
   2  15  12      717.24      940.37    208.45 o
   3  15  12      393.96      373.87    160.72 o
   4  15  12      466.27      470.12    183.40 o
   5  15  12      362.60      506.39    179.48 o
   6  15  12      216.84      188.07    214.01 o
  -5  16  12      606.45      620.95    148.61 o
  -4  16  12      308.49      249.92    112.12 o
  -3  16  12      153.71      168.86    103.04 o
  -2  16  12      336.42      257.02    105.65 o
  -1  16  12      659.48      531.62    139.31 o
   0  16  12       89.36      -24.21    109.65 o
   1  16  12      634.38      514.04    157.43 o
   2  16  12      274.17       58.99    120.76 o
   3  16  12      128.36      -30.67    139.19 o
   4  16  12      354.48      492.87    225.90 o
   5  16  12      555.89      508.57    209.14 o
  -2  17  12       28.79       47.25    126.60 o
  -1  17  12      291.37      254.12    153.86 o
   0  17  12      580.19      429.79    146.61 o
   1  17  12      287.67      281.72    140.27 o
   2  17  12       31.85       33.74    131.71 o
   1   0  13      311.49      333.61     34.78 o
   2   0  13     1553.22     1691.68     62.66 o
   3   0  13      412.62      471.34     35.71 o
   4   0  13      772.28      825.69     46.36 o
   5   0  13     1367.16     1580.10     85.30 o
   6   0  13      985.50     1032.40     82.79 o
   7   0  13      133.21      133.38     47.47 o
   8   0  13     1428.79     1367.89    114.37 o
   9   0  13     2761.88     3039.83    184.80 o
  10   0  13      462.81      313.97    100.87 o
  11   0  13     3558.67     3274.92    250.82 o
  12   0  13      204.39      104.08    107.47 o
  13   0  13     2924.53     2911.16    320.28 o
 -13   1  13      780.04      592.35    148.36 o
 -12   1  13      114.74       30.90     99.30 o
 -11   1  13     1080.77     1171.18    153.86 o
 -10   1  13      711.71      632.83    128.24 o
  -9   1  13     1327.09     1242.47    128.52 o
  -8   1  13     1286.83     1344.05    113.62 o
  -7   1  13      578.90      506.35     67.60 o
  -6   1  13      362.24      364.76     54.68 o
  -5   1  13     3062.09     3043.96    131.29 o
  -4   1  13     2888.27     3028.74     92.86 o
  -3   1  13     1937.46     1906.85     67.20 o
  -2   1  13     1670.39     1711.17     60.38 o
  -1   1  13     1173.91     1195.51     55.92 o
   0   1  13       14.02       21.57     19.85 o
   1   1  13     1155.51     1178.42     64.78 o
   2   1  13     1680.75     1771.89     66.90 o
   3   1  13     1927.95     1942.66     72.78 o
   4   1  13     3074.25     3219.70     94.95 o
   5   1  13     3248.99     3370.24     95.17 o
   6   1  13      325.78      246.56     42.62 o
   7   1  13      713.84      737.70     71.36 o
   8   1  13     1213.89     1101.36    120.60 o
   9   1  13     1267.07     1303.99    114.24 o
  10   1  13      739.47      744.16    116.25 o
  11   1  13     1140.72      989.30    235.57 o
  12   1  13      205.35      234.76    114.78 o
  13   1  13      882.98     1108.54    179.05 o
 -13   2  13      106.49       54.30    112.30 o
 -12   2  13     3051.03     3246.33    269.85 o
 -11   2  13      545.65      340.77    126.12 o
 -10   2  13     4407.68     4182.19    240.16 o
  -9   2  13      380.03      312.03     80.72 o
  -8   2  13     6706.64     6651.82    259.60 o
  -7   2  13      400.45      310.80     56.70 o
  -6   2  13     3611.77     3553.69    174.30 o
  -5   2  13     2633.35     2809.73    129.33 o
  -4   2  13     4872.21     5068.49    128.02 o
  -3   2  13     5336.84     5344.95    128.17 o
  -2   2  13     1480.60     1616.53     63.35 o
  -1   2  13     4891.56     5057.24    123.17 o
   0   2  13      866.58      932.58     68.16 o
   1   2  13     4795.49     4841.57    152.16 o
   2   2  13     1417.56     1538.52     66.57 o
   3   2  13     5569.21     5577.22    135.54 o
   4   2  13     4816.91     4985.00    119.56 o
   5   2  13     3044.08     3104.56    105.04 o
   6   2  13     3783.77     3698.44    129.90 o
   7   2  13      326.99      277.38     52.27 o
   8   2  13     6854.80     7485.05    394.27 o
   9   2  13      436.50      443.41     73.52 o
  10   2  13     4640.98     5018.12    283.13 o
  11   2  13      666.63      848.60    139.83 o
  12   2  13     3321.85     3662.91    278.50 o
  13   2  13      146.37      134.21    115.09 o
 -12   3  13     1226.68     1260.94    236.82 o
 -11   3  13       79.91      129.17     95.68 o
 -10   3  13      543.98      490.65    122.17 o
  -9   3  13      199.92      181.99     74.77 o
  -8   3  13     1166.34     1111.83    118.63 o
  -7   3  13     1439.48     1424.91    127.97 o
  -6   3  13     1541.52     1808.43    159.23 o
  -5   3  13     1361.33     1376.08    116.92 o
  -4   3  13     4530.01     4651.01    139.70 o
  -3   3  13     1881.55     1877.83     77.97 o
  -2   3  13     1502.28     1481.45     62.34 o
  -1   3  13       41.65       20.64     21.06 o
   0   3  13      899.33      931.34     57.20 o
   1   3  13       38.66       16.31     22.29 o
   2   3  13     1526.26     1460.35     78.02 o
   3   3  13     1944.51     1998.20     78.89 o
   4   3  13     4463.40     4397.61    137.33 o
   5   3  13     1220.41     1245.57     97.16 o
   6   3  13     1302.35     1322.16     84.14 o
   7   3  13     1274.89     1214.92     88.58 o
   8   3  13     1105.49     1101.82    100.56 o
   9   3  13      147.41      200.28     93.57 o
  10   3  13      423.67      429.05    114.98 o
  11   3  13       50.71      -40.25     77.20 o
  12   3  13     1150.68     1036.71    164.28 o
 -12   4  13      797.07      883.83    163.41 o
 -11   4  13       53.18        6.94     94.18 o
 -10   4  13       19.32       37.85     77.33 o
  -9   4  13      359.71      143.54     75.69 o
  -8   4  13      330.38      266.98     74.58 o
  -7   4  13     1277.28     1253.65    197.46 o
  -6   4  13     1882.13     1885.17    152.49 o
  -5   4  13     1035.75     1032.42     92.47 o
  -4   4  13     2868.88     2919.15    130.22 o
  -3   4  13     3159.20     3291.69    109.92 o
  -2   4  13     5635.93     5561.25    143.59 o
  -1   4  13     4439.30     4896.04    146.92 o
   0   4  13     9770.19    10620.14    329.98 o
   1   4  13     4388.93     4853.10    170.83 o
   2   4  13     5700.59     5831.96    327.61 o
   3   4  13     3153.69     3281.47    154.19 o
   4   4  13     2931.66     3148.48    121.92 o
   5   4  13     1014.31      985.13     74.20 o
   6   4  13     1845.00     1880.65     92.93 o
   7   4  13     1187.01     1332.74     93.11 o
   8   4  13      315.45      364.64     83.98 o
   9   4  13      430.00      315.95     98.28 o
  10   4  13       20.95       93.27     95.64 o
  11   4  13       62.46      -27.53     99.14 o
  12   4  13      751.84      819.72    184.33 o
 -12   5  13     1118.49     1275.24    186.12 o
 -11   5  13      790.47      960.35    158.20 o
 -10   5  13     4360.45     4251.41    299.53 o
  -9   5  13      811.15      689.06    149.21 o
  -8   5  13     5054.86     5113.69    255.30 o
  -7   5  13     3035.83     3193.37    194.63 o
  -6   5  13     5488.88     5736.37    287.85 o
  -5   5  13     1533.59     1690.79    108.60 o
  -4   5  13    11423.46    11308.20    304.38 o
  -3   5  13     1322.59     1443.14     84.80 o
  -2   5  13    19178.21    19364.77    421.16 o
  -1   5  13      737.78      729.80     54.85 o
   0   5  13    12327.86    12547.65    325.80 o
   1   5  13      624.57      617.89     55.13 o
   2   5  13    19442.65    20187.52    726.18 o
   3   5  13     1178.40     1284.05     79.75 o
   4   5  13    11651.86    11636.97    356.53 o
   5   5  13     1562.77     1583.68    106.79 o
   6   5  13     5671.65     5592.91    182.69 o
   7   5  13     3147.61     3006.14    175.49 o
   8   5  13     5375.10     5100.92    239.21 o
   9   5  13      723.45      558.25    107.74 o
  10   5  13     4444.82     4560.71    268.29 o
  11   5  13      816.46      514.69    186.04 o
  12   5  13     1146.49      925.41    244.21 o
 -12   6  13      356.29      356.54    159.01 o
 -11   6  13     1124.72     1363.02    191.89 o
 -10   6  13       50.74       51.99     86.85 o
  -9   6  13     2953.23     3264.24    249.47 o
  -8   6  13      128.99       53.26     62.85 o
  -7   6  13     3953.65     4013.81    234.60 o
  -6   6  13      385.13      367.79     64.11 o
  -5   6  13     4498.50     4702.25    186.68 o
  -4   6  13      675.88      552.81     74.34 o
  -3   6  13     8282.16     8435.09    254.66 o
  -2   6  13       63.21       23.01     32.34 o
  -1   6  13     4589.75     4500.12    166.46 o
   0   6  13      238.89      228.24     39.05 o
   1   6  13     4620.62     4960.81    158.43 o
   2   6  13       56.91      105.57     37.81 o
   3   6  13     8202.02     8922.86    256.31 o
   4   6  13      637.65      607.08     81.75 o
   5   6  13     4308.74     4157.60    222.83 o
   6   6  13      348.97      311.33     64.85 o
   7   6  13     3900.56     3998.89    301.10 o
   8   6  13      110.05      106.14     64.20 o
   9   6  13     2750.88     2333.58    193.64 o
  10   6  13       43.01       32.94     88.79 o
  11   6  13     1030.12     1304.00    204.69 o
  12   6  13      353.14      572.58    201.24 o
 -11   7  13     1843.50     1956.23    218.57 o
 -10   7  13      645.37      493.17    112.54 o
  -9   7  13     2451.81     2503.38    186.31 o
  -8   7  13      150.34      110.60     70.83 o
  -7   7  13     3098.40     2990.15    162.23 o
  -6   7  13      318.77      297.88     73.10 o
  -5   7  13     2129.42     2031.78    172.83 o
  -4   7  13      688.48      657.75     74.12 o
  -3   7  13     6266.86     6320.39    213.84 o
  -2   7  13     2773.65     2629.64    129.10 o
  -1   7  13     1815.11     1789.89     90.45 o
   0   7  13     2933.98     3053.71    137.29 o
   1   7  13     1822.51     1889.99    119.76 o
   2   7  13     2733.59     2742.05    157.57 o
   3   7  13     6550.40     6835.34    274.59 o
   4   7  13     1092.39     1023.19     98.03 o
   5   7  13     1982.06     2008.47    183.34 o
   6   7  13      491.22      399.49     79.86 o
   7   7  13     2923.49     3248.39    199.59 o
   8   7  13      128.38       63.72     61.61 o
   9   7  13     2496.44     2647.17    214.19 o
  10   7  13      667.56      431.28    136.15 o
  11   7  13     1765.31     1434.97    416.37 o
 -11   8  13       96.89       72.00     94.75 o
 -10   8  13      419.63      375.95    110.09 o
  -9   8  13       58.36       22.94     72.00 o
  -8   8  13     1490.45     1798.34    155.78 o
  -7   8  13      800.75      701.68     87.58 o
  -6   8  13     2206.39     2308.07    194.24 o
  -5   8  13        0.99       26.64     45.61 o
  -4   8  13     1677.59     1559.15    111.93 o
  -3   8  13      673.98      602.44     71.67 o
  -2   8  13       91.78       89.82     44.00 o
  -1   8  13      794.70      633.75     80.78 o
   0   8  13       14.18      -19.32     47.96 o
   1   8  13      821.87      853.13     88.92 o
   2   8  13      112.35       82.08     52.98 o
   3   8  13      707.05      673.08     95.88 o
   4   8  13     1684.95     1897.61    151.40 o
   5   8  13        4.03       61.82     55.69 o
   6   8  13     2045.65     2076.34    174.56 o
   7   8  13      789.72      672.05    115.97 o
   8   8  13     1453.44     1473.69    167.55 o
   9   8  13       57.80      -40.03     86.05 o
  10   8  13      478.20      589.35    155.03 o
  11   8  13      135.72      159.19    129.46 o
 -11   9  13      836.79      532.50    174.07 o
 -10   9  13     1540.99     1300.08    168.24 o
  -9   9  13      699.00      550.54    108.12 o
  -8   9  13     3389.06     3472.13    218.68 o
  -7   9  13     1476.15     1612.76    130.42 o
  -6   9  13     4339.06     4490.95    202.13 o
  -5   9  13      341.78      302.46     66.03 o
  -4   9  13     7376.08     7140.38    249.83 o
  -3   9  13      795.74      664.60     78.46 o
  -2   9  13     2882.95     3254.68    185.01 o
  -1   9  13        8.56       -4.92     43.23 o
   0   9  13     1332.26     1491.21    135.97 o
   1   9  13       14.14      -33.64     54.05 o
   2   9  13     2968.03     2776.92    226.99 o
   3   9  13      701.34      650.35     96.33 o
   4   9  13     7468.09     7955.31    327.91 o
   5   9  13      203.66      118.51     66.72 o
   6   9  13     4672.67     4615.06    335.73 o
   7   9  13     1223.68     1183.22    159.28 o
   8   9  13     3397.25     3479.37    247.42 o
   9   9  13      502.66      313.91    105.06 o
  10   9  13     1504.05     1211.89    311.00 o
  11   9  13      561.53      416.21    188.74 o
 -10  10  13      365.37      322.58    119.68 o
  -9  10  13     2567.71     2290.33    242.41 o
  -8  10  13      722.38      943.03    131.53 o
  -7  10  13     3891.05     4052.82    204.98 o
  -6  10  13      684.21      808.02     99.25 o
  -5  10  13     2171.65     2302.78    147.83 o
  -4  10  13     1722.71     1765.54    132.41 o
  -3  10  13     3464.82     3543.37    174.03 o
  -2  10  13     1520.53     1569.00    125.17 o
  -1  10  13     1188.38     1028.83    100.54 o
   0  10  13     1521.13     1477.62    142.96 o
   1  10  13     1176.88     1167.11    128.53 o
   2  10  13     1668.91     1754.63    171.86 o
   3  10  13     3492.74     3298.13    230.58 o
   4  10  13     1733.28     1743.44    162.45 o
   5  10  13     2312.74     1935.17    242.30 o
   6  10  13      730.59      871.22    129.99 o
   7  10  13     3818.84     3793.17    256.32 o
   8  10  13      791.09      667.07    130.93 o
   9  10  13     2519.16     2332.76    255.99 o
  10  10  13      449.08      533.87    193.49 o
 -10  11  13      656.26      561.98    228.31 o
  -9  11  13     3631.61     3712.45    274.85 o
  -8  11  13      667.30      536.71    109.53 o
  -7  11  13     1991.93     1791.31    168.37 o
  -6  11  13     1138.76      784.02    113.95 o
  -5  11  13     1113.17      951.40    106.74 o
  -4  11  13     1559.27     1522.53    127.03 o
  -3  11  13     2199.46     2298.39    176.91 o
  -2  11  13     3146.26     2906.20    174.82 o
  -1  11  13     1159.03     1132.98    145.61 o
   0  11  13     8931.48     8738.17    366.46 o
   1  11  13     1216.98      989.98    167.12 o
   2  11  13     3177.49     3840.65    377.46 o
   3  11  13     2407.97     2434.39    187.87 o
   4  11  13     1740.75     1788.11    169.07 o
   5  11  13     1159.16     1198.84    147.29 o
   6  11  13     1336.34     1271.08    174.42 o
   7  11  13     1988.48     2166.19    483.57 o
   8  11  13      808.06      429.54    140.51 o
   9  11  13     3747.62     4620.20    436.25 o
  10  11  13      813.57      798.75    326.42 o
  -9  12  13      106.62       72.47    134.93 o
  -8  12  13      799.25      601.21    124.08 o
  -7  12  13     1171.69     1376.05    149.44 o
  -6  12  13     1008.10      952.09    118.06 o
  -5  12  13     1646.25     1812.31    145.18 o
  -4  12  13     1040.73     1023.60    112.58 o
  -3  12  13     1059.42     1128.57    120.67 o
  -2  12  13     1220.92     1478.98    147.02 o
  -1  12  13      996.51     1119.61    127.81 o
   0  12  13      898.97     1046.78    138.59 o
   1  12  13      973.96      874.88    169.32 o
   2  12  13     1134.64     1310.67    200.75 o
   3  12  13      997.89      812.90    190.58 o
   4  12  13      960.87     1045.89    197.60 o
   5  12  13     1485.01     1652.32    197.95 o
   6  12  13      849.19      685.66    177.73 o
   7  12  13      981.39     1579.42    249.46 o
   8  12  13      645.05      321.01    231.30 o
   9  12  13       77.52       78.53    163.87 o
  -8  13  13      777.41      646.78    159.88 o
  -7  13  13      549.40      371.59    109.84 o
  -6  13  13      381.64      437.09     97.15 o
  -5  13  13     1257.27     1258.28    128.51 o
  -4  13  13      202.70      125.04     73.87 o
  -3  13  13     1096.92     1226.18    141.94 o
  -2  13  13        9.07       14.14     71.42 o
  -1  13  13     2307.52     2185.38    176.49 o
   0  13  13     1034.65     1011.42    142.89 o
   1  13  13     2316.43     2109.33    215.75 o
   2  13  13       12.77        5.58    105.33 o
   3  13  13     1088.08      803.68    181.51 o
   4  13  13      183.23       35.63     98.27 o
   5  13  13     1214.83      920.77    353.44 o
   6  13  13      328.68      121.87    267.51 o
   7  13  13      497.62      422.61    172.71 o
   8  13  13      684.61      843.06    310.20 o
  -7  14  13     3927.87     4005.45    341.97 o
  -6  14  13      467.80      396.05    114.43 o
  -5  14  13     5757.44     6066.00    271.26 o
  -4  14  13      142.18      101.86     94.71 o
  -3  14  13     8743.59     8544.75    377.71 o
  -2  14  13       25.57       35.86     74.95 o
  -1  14  13     8755.40     8351.92    401.14 o
   0  14  13      452.47      354.91    129.02 o
   1  14  13     8685.08     8505.05    450.75 o
   2  14  13       46.36      -83.11    107.11 o
   3  14  13     8609.19     8150.72    540.63 o
   4  14  13      164.80      117.85    125.99 o
   5  14  13     5775.94     5727.92    449.35 o
   6  14  13      581.68      620.28    187.97 o
   7  14  13     4220.24     3610.03    538.26 o
  -6  15  13     2122.74     2697.21    275.34 o
  -5  15  13      414.73      448.67    129.81 o
  -4  15  13     2740.16     2782.13    229.41 o
  -3  15  13      197.87      175.10     98.71 o
  -2  15  13     3790.79     3826.06    297.79 o
  -1  15  13     1104.79     1036.55    160.66 o
   0  15  13     4683.77     4438.08    332.24 o
   1  15  13     1092.15     1164.19    187.02 o
   2  15  13     3958.32     4633.56    432.83 o
   3  15  13      193.00      252.92    191.31 o
   4  15  13     2752.32     2690.32    323.39 o
   5  15  13      404.65      243.79    162.05 o
   6  15  13     2100.78     2270.86    438.82 o
  -4  16  13     1390.07     1136.19    183.10 o
  -3  16  13      166.80       57.00    112.89 o
  -2  16  13     1423.56     1259.63    163.76 o
  -1  16  13      177.27       68.50    109.10 o
   0  16  13     3234.43     3440.28    310.58 o
   1  16  13      212.42      130.92    132.12 o
   2  16  13     1240.32     1141.83    237.79 o
   3  16  13      208.57      382.62    235.62 o
   4  16  13     1579.73     1997.03    371.81 o
   0   0  14    15880.76    16076.57    566.09 o
   1   0  14       71.58       26.02     23.61 o
   2   0  14    36053.98    35974.89    703.84 o
   3   0  14     3146.56     3079.25     97.49 o
   4   0  14    38548.61    38746.25    722.00 o
   5   0  14        6.34       45.67     36.24 o
   6   0  14    23270.17    23982.82    600.41 o
   7   0  14       28.10      -18.59     41.62 o
   8   0  14    21953.64    22723.25    652.23 o
   9   0  14      179.15      130.52     66.76 o
  10   0  14     7891.25     7887.64    370.98 o
  11   0  14      317.30      143.17     93.48 o
  12   0  14     2031.41     1990.34    214.79 o
 -12   1  14      138.17      170.88    114.27 o
 -11   1  14     1934.48     1726.96    194.38 o
 -10   1  14      393.78      328.03     99.18 o
  -9   1  14     5486.69     5625.25    262.42 o
  -8   1  14      407.51      252.66     83.68 o
  -7   1  14     4906.64     5200.20    233.77 o
  -6   1  14     1637.48     1655.11    114.45 o
  -5   1  14     2646.28     2514.92    128.26 o
  -4   1  14      967.01      934.41     58.06 o
  -3   1  14     4533.32     4525.61    107.78 o
  -2   1  14      845.67      912.09     47.14 o
  -1   1  14     4781.77     4659.04    141.23 o
   0   1  14       45.13       25.77     23.24 o
   1   1  14     4816.46     4753.40    129.61 o
   2   1  14      883.48      914.92     52.26 o
   3   1  14     4473.57     4527.87    119.17 o
   4   1  14      920.77      944.42     56.97 o
   5   1  14     2509.49     2436.74    124.59 o
   6   1  14     1675.10     1623.59     97.75 o
   7   1  14     4937.88     5329.30    196.06 o
   8   1  14      403.96      307.03     74.91 o
   9   1  14     5403.58     5581.17    253.75 o
  10   1  14      355.76      346.21    103.36 o
  11   1  14     1750.52     1796.86    195.02 o
  12   1  14      167.90      163.72    108.25 o
 -12   2  14      459.53      396.34    128.38 o
 -11   2  14     1011.06      816.54    144.92 o
 -10   2  14      245.83      191.07     81.16 o
  -9   2  14     2305.01     2077.67    167.89 o
  -8   2  14       36.72       27.98     59.27 o
  -7   2  14      426.06      387.24     77.65 o
  -6   2  14      385.17      441.00     67.64 o
  -5   2  14      845.96      765.83     89.91 o
  -4   2  14        8.29       43.27     31.27 o
  -3   2  14     2448.21     2647.33     95.07 o
  -2   2  14      940.97      931.75     64.07 o
  -1   2  14      647.73      719.06     65.95 o
   0   2  14      149.85       75.15     33.52 o
   1   2  14      793.51      808.20     61.10 o
   2   2  14      627.54      625.59     77.26 o
   3   2  14     2511.10     2474.59    125.35 o
   4   2  14       39.80       34.29     27.10 o
   5   2  14      730.71      652.69     64.01 o
   6   2  14      373.80      351.51     62.15 o
   7   2  14      417.32      353.93     71.28 o
   8   2  14       81.39       58.12     53.63 o
   9   2  14     1958.89     2015.94    179.84 o
  10   2  14      202.46      250.06    115.44 o
  11   2  14     1137.07     1159.71    163.71 o
  12   2  14      420.84      352.77    123.43 o
 -12   3  14      474.95      401.41    133.54 o
 -11   3  14     1075.80     1149.98    163.91 o
 -10   3  14      791.03      679.47    116.19 o
  -9   3  14     2645.09     2946.68    199.69 o
  -8   3  14      814.18      854.70    135.73 o
  -7   3  14     6631.13     6926.47    255.51 o
  -6   3  14       45.17       63.75     48.08 o
  -5   3  14    10901.51    10690.04    296.07 o
  -4   3  14       44.20       17.18     32.79 o
  -3   3  14    11322.75    11843.59    259.10 o
  -2   3  14      290.06      218.54     36.52 o
  -1   3  14     9610.54     9955.48    213.83 o
   0   3  14        1.47       -0.53     26.72 o
   1   3  14     9153.46     9617.82    356.69 o
   2   3  14      302.69      313.78     43.99 o
   3   3  14    11315.44    11657.20    355.26 o
   4   3  14       39.53       33.37     26.24 o
   5   3  14    10905.36    10919.21    294.92 o
   6   3  14       25.41       -1.24     37.61 o
   7   3  14     6723.59     7016.61    245.96 o
   8   3  14      820.72      906.29    103.30 o
   9   3  14     2643.77     2718.21    207.00 o
  10   3  14      852.67      798.33    130.20 o
  11   3  14     1165.37     1530.48    230.89 o
  12   3  14      603.52      538.69    138.22 o
 -12   4  14     3696.49     3477.52    293.70 o
 -11   4  14      665.97      554.26    134.93 o
 -10   4  14     6250.54     6808.22    387.69 o
  -9   4  14     3573.19     3535.77    250.00 o
  -8   4  14    11069.66    11326.44    442.61 o
  -7   4  14     1994.32     2050.79    159.19 o
  -6   4  14     4300.82     4525.92    196.44 o
  -5   4  14     2200.65     1869.86    123.64 o
  -4   4  14     8426.23     8879.61    282.30 o
  -3   4  14      409.76      384.67     50.61 o
  -2   4  14    13331.31    13723.33    298.10 o
  -1   4  14      995.90      926.30     80.53 o
   0   4  14    15931.17    16971.54    555.52 o
   1   4  14     1106.04     1100.28     66.44 o
   2   4  14    13760.94    14011.37    393.93 o
   3   4  14      380.68      435.69     70.47 o
   4   4  14     8450.38     8476.83    292.69 o
   5   4  14     2486.93     2377.18    130.14 o
   6   4  14     4283.19     4380.96    188.89 o
   7   4  14     2067.27     2323.79    153.07 o
   8   4  14    10799.52    10943.19    425.00 o
   9   4  14     3660.25     3651.88    270.66 o
  10   4  14     6310.76     6923.72    394.74 o
  11   4  14      794.36      517.82    187.81 o
  12   4  14     3737.79     3861.57    341.45 o
 -12   5  14      682.99      413.58    171.62 o
 -11   5  14     3201.90     3352.39    276.40 o
 -10   5  14      720.21      401.09    117.58 o
  -9   5  14     3479.39     3217.94    246.41 o
  -8   5  14      805.31      854.13    128.02 o
  -7   5  14     4182.08     4405.92    207.95 o
  -6   5  14     1004.07     1114.56    107.28 o
  -5   5  14     3458.55     3304.08    150.91 o
  -4   5  14      416.22      494.01     63.04 o
  -3   5  14     6106.37     6044.97    195.49 o
  -2   5  14      610.20      682.05     55.26 o
  -1   5  14     5745.13     5796.53    174.14 o
   0   5  14      602.88      638.66     51.59 o
   1   5  14     5756.13     5750.90    201.36 o
   2   5  14      522.68      480.31     60.06 o
   3   5  14     6122.85     6177.37    265.69 o
   4   5  14      405.31      299.99     69.34 o
   5   5  14     3216.45     3141.03    189.79 o
   6   5  14      839.18      821.08     97.72 o
   7   5  14     4210.46     4240.02    214.13 o
   8   5  14      649.19      722.72    104.37 o
   9   5  14     3514.12     3843.29    239.29 o
  10   5  14      625.90      523.64    115.82 o
  11   5  14     3273.78     3538.72    383.61 o
  12   5  14      800.94      748.72    242.65 o
 -11   6  14      111.69       37.51     98.16 o
 -10   6  14      398.52      320.34    114.10 o
  -9   6  14      322.40      231.50     89.80 o
  -8   6  14     3722.55     3769.82    232.44 o
  -7   6  14      191.46      151.99     63.07 o
  -6   6  14     3564.70     3811.79    185.60 o
  -5   6  14      515.51      421.40     65.38 o
  -4   6  14     3440.64     4010.06    164.23 o
  -3   6  14      777.64      803.70     76.10 o
  -2   6  14     2092.87     2251.07    115.63 o
  -1   6  14      913.91      770.80     84.77 o
   0   6  14     9929.17     9832.35    313.76 o
   1   6  14      936.14      932.65     88.30 o
   2   6  14     2196.58     2176.50    108.68 o
   3   6  14      766.40      770.79     79.66 o
   4   6  14     3378.62     3560.74    199.31 o
   5   6  14      584.07      629.20     96.50 o
   6   6  14     3508.33     3616.08    217.65 o
   7   6  14      229.68      216.61     71.02 o
   8   6  14     3585.41     3486.86    203.47 o
   9   6  14      252.65      173.48     85.44 o
  10   6  14      354.77      591.69    145.81 o
  11   6  14       84.11       94.56    110.65 o
 -11   7  14      565.14      517.39    126.96 o
 -10   7  14     3738.48     3794.63    257.24 o
  -9   7  14      313.92      386.92     98.20 o
  -8   7  14     3438.30     3481.95    226.42 o
  -7   7  14      931.91     1138.09    173.66 o
  -6   7  14     3126.64     3435.85    168.76 o
  -5   7  14      362.16      387.01     65.81 o
  -4   7  14     3373.25     3478.23    157.34 o
  -3   7  14      525.37      419.93     64.14 o
  -2   7  14      264.35      251.64     51.44 o
  -1   7  14      768.21      664.98     74.05 o
   0   7  14     1213.72     1291.75    103.44 o
   1   7  14      781.73      630.75     75.36 o
   2   7  14      253.42      155.73     56.14 o
   3   7  14      468.38      434.92     75.76 o
   4   7  14     3087.53     2740.87    182.00 o
   5   7  14      372.84      346.07     91.01 o
   6   7  14     3009.60     2915.82    203.54 o
   7   7  14     1019.08     1147.46    142.46 o
   8   7  14     3455.10     3165.46    233.24 o
   9   7  14      352.73      184.50     99.95 o
  10   7  14     3671.97     3459.44    461.96 o
  11   7  14      634.64      907.23    198.04 o
 -11   8  14      730.72      672.35    241.02 o
 -10   8  14     2007.48     1997.15    198.28 o
  -9   8  14      346.06      321.15     98.86 o
  -8   8  14     2527.90     2577.93    232.50 o
  -7   8  14       54.26       88.52     62.22 o
  -6   8  14     4721.43     5069.88    211.75 o
  -5   8  14        3.59      -13.46     47.70 o
  -4   8  14     3551.62     3852.32    174.43 o
  -3   8  14      822.23      760.74     81.39 o
  -2   8  14     1916.60     1836.88    116.91 o
  -1   8  14       97.73       60.06     43.78 o
   0   8  14      869.06      691.29     92.03 o
   1   8  14       91.91       55.90     48.38 o
   2   8  14     1935.70     1895.11    160.11 o
   3   8  14      844.39      845.08    102.90 o
   4   8  14     3552.60     3987.24    253.33 o
   5   8  14        3.86       -8.28     59.94 o
   6   8  14     4854.61     4877.42    269.21 o
   7   8  14       52.70       41.68     72.27 o
   8   8  14     2722.26     2757.20    250.08 o
   9   8  14      357.23      172.26     96.55 o
  10   8  14     2190.84     2378.55    258.81 o
  11   8  14      763.81      670.95    216.66 o
 -10   9  14      222.71      183.39    104.13 o
  -9   9  14     4044.85     4289.80    276.57 o
  -8   9  14      322.69      366.83    104.99 o
  -7   9  14    10464.74    10711.04    432.69 o
  -6   9  14      555.05      466.63     80.97 o
  -5   9  14    16583.81    17046.30    451.45 o
  -4   9  14      804.04      807.33     90.60 o
  -3   9  14    14024.30    14533.82    390.76 o
  -2   9  14      862.34      656.72     86.34 o
  -1   9  14    15405.56    15818.61    440.68 o
   0   9  14       30.39       56.52     53.46 o
   1   9  14    15740.36    15572.12    482.97 o
   2   9  14      819.10      727.02    102.72 o
   3   9  14    14237.01    14256.11    504.12 o
   4   9  14      750.98      646.00    118.43 o
   5   9  14    16086.75    16148.57    666.83 o
   6   9  14      529.46      403.91     96.93 o
   7   9  14    10460.29    10512.55    440.53 o
   8   9  14      245.82      169.17     96.06 o
   9   9  14     4015.36     4203.48    282.92 o
  10   9  14      188.55       92.37    148.66 o
 -10  10  14      637.50      828.41    193.77 o
  -9  10  14     1424.06     1420.92    176.61 o
  -8  10  14       79.27      248.15     95.87 o
  -7  10  14      561.36      510.34    111.75 o
  -6  10  14     2387.88     2579.95    175.05 o
  -5  10  14      738.62      609.40     88.84 o
  -4  10  14      927.83     1063.58    104.90 o
  -3  10  14     1135.88     1192.45    111.46 o
  -2  10  14      171.05      111.61     60.43 o
  -1  10  14     1170.93     1186.04    118.10 o
   0  10  14      235.04      197.49     73.36 o
   1  10  14     1138.97     1443.12    310.60 o
   2  10  14      170.65       43.80     61.83 o
   3  10  14     1175.34     1226.86    133.47 o
   4  10  14      914.46      944.11    143.60 o
   5  10  14      647.95      578.95    125.08 o
   6  10  14     2350.57     2414.67    234.77 o
   7  10  14      640.33      613.17    121.85 o
   8  10  14       72.99      225.40    116.59 o
   9  10  14     1581.22     1363.93    265.35 o
  10  10  14      611.48      521.50    199.12 o
  -9  11  14      122.87       92.83    130.92 o
  -8  11  14      801.98      932.78    145.64 o
  -7  11  14      256.91      212.44     94.60 o
  -6  11  14      334.49      211.45     77.05 o
  -5  11  14      183.43      106.09     65.34 o
  -4  11  14      662.80      673.73     90.79 o
  -3  11  14     1129.95      979.85    112.57 o
  -2  11  14      602.82      571.11     89.38 o
  -1  11  14     1054.53     1178.67    119.23 o
   0  11  14      195.21      126.72     69.64 o
   1  11  14     1328.87     1259.78    176.69 o
   2  11  14      560.73      504.04    112.01 o
   3  11  14     1259.74     1073.13    154.12 o
   4  11  14      597.56      327.16    109.13 o
   5  11  14      192.66      107.56     92.34 o
   6  11  14      315.20      164.35    106.35 o
   7  11  14      442.94      433.11    155.73 o
   8  11  14      707.61      728.64    164.60 o
   9  11  14      151.53        7.50    144.03 o
  -8  12  14     2177.66     2133.91    235.51 o
  -7  12  14      128.83      207.85     96.73 o
  -6  12  14     3379.38     3485.26    218.24 o
  -5  12  14      378.99      303.21     83.41 o
  -4  12  14     5194.89     5100.46    231.61 o
  -3  12  14       67.32      100.12     71.29 o
  -2  12  14     6780.14     6345.80    267.42 o
  -1  12  14      428.62      247.32     84.16 o
   0  12  14     5073.69     5031.42    255.24 o
   1  12  14      428.44      486.72    121.83 o
   2  12  14     6614.80     6187.34    426.39 o
   3  12  14       66.78       16.69     78.30 o
   4  12  14     5137.40     4953.72    324.86 o
   5  12  14      390.64      377.23    144.23 o
   6  12  14     3214.55     3789.63    350.00 o
   7  12  14      138.90      146.08    144.36 o
   8  12  14     2019.63     2258.97    448.55 o
  -7  13  14     2137.36     1656.54    190.00 o
  -6  13  14     1012.26      708.51    135.98 o
  -5  13  14     3892.65     3933.59    339.00 o
  -4  13  14     1204.43     1097.01    177.04 o
  -3  13  14     4466.67     4174.40    319.85 o
  -2  13  14      560.24      757.94    107.84 o
  -1  13  14     4654.28     4495.50    255.71 o
   0  13  14       52.12       61.10     71.09 o
   1  13  14     4718.24     4528.52    505.64 o
   2  13  14      580.38      429.32    140.56 o
   3  13  14     4644.13     4226.54    603.65 o
   4  13  14     1204.92     1241.49    212.31 o
   5  13  14     4198.13     3744.16    352.87 o
   6  13  14     1026.12      854.84    193.32 o
   7  13  14     2206.62     2302.40    305.70 o
  -6  14  14      501.85      533.60    148.53 o
  -5  14  14       76.17       73.78     90.37 o
  -4  14  14      165.04      171.58     94.52 o
  -3  14  14      303.69      307.36     98.29 o
  -2  14  14       94.65        5.71     81.91 o
  -1  14  14       35.58        3.69     97.54 o
   0  14  14        5.53       23.59    113.17 o
   1  14  14       28.92      153.40    111.40 o
   2  14  14       70.68       52.96    144.83 o
   3  14  14      287.54      260.67    153.48 o
   4  14  14      113.32       90.40    128.75 o
   5  14  14       44.84     -104.31    114.61 o
   6  14  14      403.34      268.04    166.73 o
  -5  15  14      168.05       36.65    129.45 o
  -4  15  14      151.21       96.58    121.88 o
  -3  15  14       35.26       10.78     97.74 o
  -2  15  14      517.70      542.63    130.60 o
  -1  15  14       12.15       -9.21    114.15 o
   0  15  14      448.06      199.99    137.56 o
   1  15  14       11.37       15.62    120.18 o
   2  15  14      481.24      741.55    190.20 o
   3  15  14       29.38      -49.10    116.96 o
   4  15  14      151.22      144.21    146.17 o
   5  15  14      153.81      115.21    149.80 o
  -2  16  14      194.67      225.69    167.71 o
  -1  16  14      618.90      835.73    216.58 o
   0  16  14      111.98      200.40    156.96 o
   1  16  14      559.68      465.71    191.44 o
   2  16  14      232.00      315.18    161.11 o
   1   0  15      303.31      343.67     40.58 o
   2   0  15     2528.02     2564.99     95.03 o
   3   0  15     3098.58     3063.59    104.56 o
   4   0  15       13.47      -22.84     29.09 o
   5   0  15     1357.17     1266.13    106.36 o
   6   0  15      704.98      730.17     88.61 o
   7   0  15     2658.10     2856.17    225.95 o
   8   0  15      996.31      919.80    121.81 o
   9   0  15     5805.17     6052.99    271.39 o
  10   0  15      683.57      491.51    120.17 o
  11   0  15     2523.58     2650.36    356.63 o
  12   0  15       22.13      -85.57     95.86 o
 -12   1  15      474.85      332.59    125.50 o
 -11   1  15     1433.25     1575.39    185.99 o
 -10   1  15      320.98      252.83    103.68 o
  -9   1  15     2251.54     2373.15    174.30 o
  -8   1  15      150.21      155.22     65.57 o
  -7   1  15     1414.57     1332.08    126.64 o
  -6   1  15      267.19      201.65     61.94 o
  -5   1  15     1009.79     1099.31    131.22 o
  -4   1  15      606.22      612.43     68.65 o
  -3   1  15      569.55      561.37     45.22 o
  -2   1  15       12.57        6.70     25.50 o
  -1   1  15     1102.17     1111.44     64.55 o
   0   1  15        0.23       14.29     29.86 o
   1   1  15     1060.88     1145.75     66.62 o
   2   1  15        9.81       17.11     25.62 o
   3   1  15      498.16      524.72     55.94 o
   4   1  15      614.18      631.28     72.30 o
   5   1  15      946.05      839.17     82.54 o
   6   1  15      242.61      210.19     59.72 o
   7   1  15     1443.25     1251.69    118.79 o
   8   1  15      115.72       57.07     59.28 o
   9   1  15     2068.72     2000.63    162.07 o
  10   1  15      244.76      130.82    100.31 o
  11   1  15     1314.07     1361.49    176.05 o
  12   1  15      422.22      212.54    120.39 o
 -12   2  15     1507.78     1246.36    182.81 o
 -11   2  15      355.49      308.36    117.39 o
 -10   2  15     2731.29     2970.51    412.17 o
  -9   2  15     1263.77     1004.60    145.96 o
  -8   2  15      567.56      584.28     96.02 o
  -7   2  15     1587.65     1635.89    137.20 o
  -6   2  15     1996.94     1951.58    144.00 o
  -5   2  15     2727.79     3064.51    150.56 o
  -4   2  15     2754.66     2967.35    141.85 o
  -3   2  15     4214.84     4305.29    164.42 o
  -2   2  15      214.26      160.90     34.22 o
  -1   2  15     6380.92     6542.76    168.00 o
   0   2  15     1912.85     2061.22    121.05 o
   1   2  15     6404.79     6370.60    197.53 o
   2   2  15      102.64       63.09     35.16 o
   3   2  15     4050.21     4070.21    149.66 o
   4   2  15     2676.30     2762.00    131.35 o
   5   2  15     2713.01     2803.36    140.87 o
   6   2  15     2216.59     2220.48    133.73 o
   7   2  15     1356.00     1357.05    121.37 o
   8   2  15      516.73      462.74    116.20 o
   9   2  15     1246.91     1138.90    199.06 o
  10   2  15     2448.20     2462.58    215.08 o
  11   2  15      338.66      233.16    124.81 o
  12   2  15     1543.86     1776.37    229.33 o
 -12   3  15      558.31      299.36    127.33 o
 -11   3  15      474.95      317.75    118.19 o
 -10   3  15      355.55      398.39    102.20 o
  -9   3  15     2114.92     1903.07    186.85 o
  -8   3  15      599.51      492.66     95.06 o
  -7   3  15     1316.70     1174.35    122.98 o
  -6   3  15     1541.82     1446.15    144.21 o
  -5   3  15      694.64      651.07     76.88 o
  -4   3  15      376.03      250.71     55.75 o
  -3   3  15     5890.52     5828.09    209.15 o
  -2   3  15      144.56      153.23     36.45 o
  -1   3  15     2077.23     2126.58     93.55 o
   0   3  15      209.31      126.19     42.17 o
   1   3  15     2137.11     2199.41    132.33 o
   2   3  15      188.07      173.45     42.37 o
   3   3  15     6273.33     6579.72    182.43 o
   4   3  15      398.47      321.34     75.16 o
   5   3  15      757.66      868.14     76.48 o
   6   3  15     1645.61     1653.17    116.66 o
   7   3  15      990.06      938.40     96.45 o
   8   3  15      584.37      369.72     84.55 o
   9   3  15     2225.64     2441.74    196.84 o
  10   3  15      393.60      398.77    107.27 o
  11   3  15      560.86      476.85    127.89 o
  12   3  15      487.31      578.29    141.78 o
 -11   4  15      114.87      242.91    110.15 o
 -10   4  15     1143.15     1319.95    152.09 o
  -9   4  15      362.89      356.95     95.95 o
  -8   4  15     2976.78     3212.69    362.45 o
  -7   4  15      875.78      778.77    125.19 o
  -6   4  15      648.53      566.72     92.73 o
  -5   4  15     2014.71     1811.91    128.34 o
  -4   4  15     1697.77     1474.15    109.08 o
  -3   4  15     1115.18     1015.32     90.25 o
  -2   4  15     4536.50     4780.38    177.60 o
  -1   4  15     1606.43     1460.33     88.69 o
   0   4  15     1650.34     1750.64    179.52 o
   1   4  15     1438.94     1596.96    116.93 o
   2   4  15     4422.59     4418.78    175.15 o
   3   4  15     1371.12     1441.65     72.93 o
   4   4  15     1481.90     1402.79    113.53 o
   5   4  15     2188.72     2167.00    125.21 o
   6   4  15      686.45      798.02     89.53 o
   7   4  15      984.97      772.66    101.23 o
   8   4  15     3116.69     2822.68    201.04 o
   9   4  15      438.68      491.48    105.04 o
  10   4  15     1251.16     1208.16    154.93 o
  11   4  15      121.05       85.28     93.52 o
 -11   5  15      664.86      578.23    141.81 o
 -10   5  15     1065.42      924.79    213.57 o
  -9   5  15      624.00      454.96    112.87 o
  -8   5  15     2695.77     2648.94    230.57 o
  -7   5  15      828.29      790.85    113.35 o
  -6   5  15     2116.91     2118.98    207.36 o
  -5   5  15      274.80      293.57     66.71 o
  -4   5  15     4675.16     4429.94    175.84 o
  -3   5  15     1266.26     1350.41     88.96 o
  -2   5  15     4883.85     4998.36    216.82 o
  -1   5  15        7.76       23.48     30.51 o
   0   5  15     1543.21     1521.87    171.59 o
   1   5  15       56.19       90.74     43.12 o
   2   5  15     4618.83     4909.88    203.80 o
   3   5  15     1080.24      972.30     93.32 o
   4   5  15     4200.01     3992.78    272.58 o
   5   5  15      340.40      216.96     71.55 o
   6   5  15     1920.38     2072.72    187.71 o
   7   5  15      631.63      640.96     98.62 o
   8   5  15     2616.03     2641.53    182.83 o
   9   5  15      405.07      366.72    101.50 o
  10   5  15      888.74      670.37    204.28 o
  11   5  15      517.96      432.81    149.91 o
 -11   6  15     1188.64     1591.21    237.38 o
 -10   6  15       28.89      -21.38     84.56 o
  -9   6  15     1309.33     1688.15    167.44 o
  -8   6  15      104.72       48.20     71.01 o
  -7   6  15     1373.41     1419.23    142.32 o
  -6   6  15      160.57      117.63     67.27 o
  -5   6  15     3479.98     3656.91    177.74 o
  -4   6  15      292.34      151.01     84.38 o
  -3   6  15     1750.86     1779.59    106.19 o
  -2   6  15      452.01      426.05     54.78 o
  -1   6  15     1181.90     1140.36     87.62 o
   0   6  15     1624.77     1576.43    116.25 o
   1   6  15     1263.30     1348.10     79.77 o
   2   6  15      350.67      344.61     53.35 o
   3   6  15     1742.62     1836.08    148.22 o
   4   6  15      210.63      176.15     64.59 o
   5   6  15     3198.46     2799.88    233.07 o
   6   6  15      138.76       -0.44     61.73 o
   7   6  15     1426.22     1568.17    140.49 o
   8   6  15       92.58        4.18     68.09 o
   9   6  15     1332.73     1056.29    178.59 o
  10   6  15       20.78      -69.55    101.61 o
  11   6  15     1147.05      961.31    382.08 o
 -11   7  15     1043.06      942.30    205.78 o
 -10   7  15       18.34      -46.54     80.93 o
  -9   7  15     3837.41     3815.62    254.30 o
  -8   7  15      521.82      357.78     95.80 o
  -7   7  15     3989.06     4019.66    283.72 o
  -6   7  15       97.35       48.01     54.91 o
  -5   7  15     6626.97     7214.73    266.81 o
  -4   7  15      735.59      658.72    117.54 o
  -3   7  15     7350.42     7282.64    236.49 o
  -2   7  15     1781.30     1911.82    114.04 o
  -1   7  15     8896.37     8495.10    273.46 o
   0   7  15      649.61      380.21    106.55 o
   1   7  15     8736.32     8508.69    329.20 o
   2   7  15     1803.32     1692.89    354.30 o
   3   7  15     7389.91     7363.63    342.53 o
   4   7  15     1003.68      861.34    104.86 o
   5   7  15     6518.09     7151.40    319.96 o
   6   7  15      112.88       88.96     70.20 o
   7   7  15     4229.79     4488.70    260.21 o
   8   7  15      435.39      314.07    103.22 o
   9   7  15     3904.82     4145.18    277.61 o
  10   7  15       31.12      156.46    121.38 o
  11   7  15     1098.55     1094.65    248.53 o
 -10   8  15     1359.06     1410.15    175.34 o
  -9   8  15      112.84       51.69     86.55 o
  -8   8  15     1299.20     1221.72    151.62 o
  -7   8  15      778.13      558.21     94.02 o
  -6   8  15     3127.16     2972.73    180.23 o
  -5   8  15     1656.92     1450.33    157.90 o
  -4   8  15     3708.93     3501.95    183.59 o
  -3   8  15     1370.95     1279.06    111.72 o
  -2   8  15     3157.26     2878.56    256.02 o
  -1   8  15     2145.97     1909.44    134.45 o
   0   8  15      416.20      404.28     80.78 o
   1   8  15     2199.14     1922.95    147.09 o
   2   8  15     3198.86     2956.07    207.36 o
   3   8  15     1399.96     1513.41    225.26 o
   4   8  15     3593.29     3546.61    240.42 o
   5   8  15     1628.26     1358.49    143.77 o
   6   8  15     3068.47     2949.21    212.72 o
   7   8  15      755.92      648.03    118.71 o
   8   8  15     1307.35     1650.57    194.38 o
   9   8  15      100.13       62.12     91.45 o
  10   8  15     1351.97     1392.18    268.07 o
 -10   9  15     1187.06     1415.32    226.68 o
  -9   9  15      499.19      323.16    110.95 o
  -8   9  15     3244.83     2880.14    225.06 o
  -7   9  15      439.15      270.93    117.45 o
  -6   9  15     2487.42     2453.37    172.60 o
  -5   9  15       13.94        5.16     58.41 o
  -4   9  15     2415.85     2394.07    160.45 o
  -3   9  15      401.89      411.49     79.41 o
  -2   9  15     4649.88     4627.55    242.80 o
  -1   9  15       83.47       12.72     60.93 o
   0   9  15     5035.86     4591.53    246.58 o
   1   9  15       48.26       36.08     61.48 o
   2   9  15     4781.36     4969.96    280.65 o
   3   9  15      321.14      289.78     84.25 o
   4   9  15     2609.43     2549.06    210.46 o
   5   9  15       30.93       56.05     79.34 o
   6   9  15     2509.24     2802.09    226.83 o
   7   9  15      507.64      493.20    115.31 o
   8   9  15     3488.74     3285.52    280.49 o
   9   9  15      507.79      411.55    163.16 o
  10   9  15     1337.31     1027.08    642.56 o
  -9  10  15      919.29      584.45    169.24 o
  -8  10  15      381.84      281.86    110.34 o
  -7  10  15      669.28      524.90    112.85 o
  -6  10  15     1051.57     1182.27    136.53 o
  -5  10  15      878.24      983.68    115.18 o
  -4  10  15      426.75      336.53     85.56 o
  -3  10  15      798.64      675.86     93.29 o
  -2  10  15      873.10      858.79    107.79 o
  -1  10  15      831.32      896.38    117.52 o
   0  10  15     4469.28     4519.77    292.04 o
   1  10  15      800.60      801.00    172.96 o
   2  10  15      876.26      900.76    179.51 o
   3  10  15      800.62      655.33    121.58 o
   4  10  15      415.68      279.03    129.46 o
   5  10  15      909.09      807.60    140.80 o
   6  10  15     1012.08     1193.30    174.55 o
   7  10  15      635.15      500.24    137.00 o
   8  10  15      337.47      592.84    155.85 o
   9  10  15      894.62     1015.90    236.05 o
  -8  11  15      881.81      714.92    180.44 o
  -7  11  15     2078.32     2163.58    198.79 o
  -6  11  15     1052.40     1116.80    129.74 o
  -5  11  15     1638.52     1754.35    154.42 o
  -4  11  15      911.36      783.89    107.78 o
  -3  11  15      519.09      499.09     99.88 o
  -2  11  15     2166.99     2215.94    174.32 o
  -1  11  15     1065.42      929.05    133.19 o
   0  11  15     2389.23     2331.19    192.23 o
   1  11  15     1073.98     1278.08    214.37 o
   2  11  15     2018.11     2241.63    206.05 o
   3  11  15      468.92      576.67    121.62 o
   4  11  15      866.71      830.27    138.19 o
   5  11  15     1430.93     1028.65    191.26 o
   6  11  15      862.55      961.12    194.50 o
   7  11  15     1852.75     1989.05    282.76 o
   8  11  15      706.73      410.85    182.66 o
  -8  12  15     1602.74     1526.33    242.62 o
  -7  12  15      248.50      209.00    107.99 o
  -6  12  15     1195.74     1102.66    137.21 o
  -5  12  15      720.94      464.90     99.53 o
  -4  12  15     1181.08      961.25    153.63 o
  -3  12  15      686.33      770.85    128.49 o
  -2  12  15     2943.24     2781.71    237.64 o
  -1  12  15     1444.00     1482.74    164.94 o
   0  12  15     2350.89     2371.55    223.40 o
   1  12  15     1418.06     1209.24    193.99 o
   2  12  15     3221.68     2875.86    243.99 o
   3  12  15      634.72      628.07    194.01 o
   4  12  15     1188.79      954.18    328.58 o
   5  12  15      748.72      789.28    186.74 o
   6  12  15     1275.07     1321.27    251.84 o
   7  12  15      316.65      180.25    156.66 o
   8  12  15     1673.12     1669.91    394.51 o
  -7  13  15      482.44      420.38    163.73 o
  -6  13  15     1158.88     1325.60    170.13 o
  -5  13  15     1917.34     2058.96    207.04 o
  -4  13  15      269.93      107.28     91.71 o
  -3  13  15     3876.61     3780.52    244.64 o
  -2  13  15      837.73      658.71    124.36 o
  -1  13  15     2389.51     2332.40    236.97 o
   0  13  15      270.98      332.46    123.57 o
   1  13  15     2450.32     2851.58    290.53 o
   2  13  15      926.35      823.59    182.25 o
   3  13  15     3890.33     3790.39    339.13 o
   4  13  15      326.03      155.48    126.97 o
   5  13  15     1970.32     1553.59    452.33 o
   6  13  15     1328.27     1237.25    453.96 o
   7  13  15      586.39      751.19    281.02 o
  -5  14  15     1690.15     1547.21    232.18 o
  -4  14  15      528.46      434.19    126.84 o
  -3  14  15     1911.67     1724.76    199.76 o
  -2  14  15      400.79      579.87    151.33 o
  -1  14  15     4454.09     3829.95    363.41 o
   0  14  15      136.74      274.46    135.39 o
   1  14  15     4346.20     3870.48    354.49 o
   2  14  15      337.03      381.37    147.20 o
   3  14  15     1733.05     1399.94    231.42 o
   4  14  15      353.83      160.24    141.54 o
   5  14  15     1537.13     1685.67    260.09 o
  -4  15  15     1262.04      789.52    236.07 o
  -3  15  15      234.34      223.21    133.46 o
  -2  15  15     2671.08     3050.58    303.47 o
  -1  15  15        8.48      201.35    117.25 o
   0  15  15     3461.18     3094.38    340.21 o
   1  15  15       11.79      -47.99    122.06 o
   2  15  15     2624.93     2440.58    370.73 o
   3  15  15      241.02      165.40    164.83 o
   4  15  15     1231.22     1193.11    239.60 o
   0   0  16      205.20      249.39     77.38 o
   1   0  16      367.09      418.28     44.33 o
   2   0  16      449.82      340.98     53.09 o
   3   0  16      437.56      330.64     53.54 o
   4   0  16      176.83       50.00     38.02 o
   5   0  16      322.60      408.15     69.12 o
   6   0  16        6.47      -44.04     48.05 o
   7   0  16       20.23       15.32     53.90 o
   8   0  16       92.29       36.92     61.50 o
   9   0  16       10.79       -1.65     65.66 o
  10   0  16        6.76      -35.91     87.03 o
  11   0  16       49.93       70.16    102.48 o
 -11   1  16      324.75      312.92    118.80 o
 -10   1  16     2231.34     2560.97    269.58 o
  -9   1  16      276.67      321.17     86.41 o
  -8   1  16     2665.46     2909.15    188.30 o
  -7   1  16      734.84      725.97    117.63 o
  -6   1  16     6888.75     7300.40    278.53 o
  -5   1  16      343.01      272.48     56.67 o
  -4   1  16     8923.26     8585.25    270.91 o
  -3   1  16     1320.90     1217.01     84.96 o
  -2   1  16    13244.87    13218.16    355.63 o
  -1   1  16      485.56      402.68     50.45 o
   0   1  16     7499.36     8428.31    293.87 o
   1   1  16      504.26      569.33     73.42 o
   2   1  16    13160.82    13287.29    314.18 o
   3   1  16     1387.80     1428.09     87.37 o
   4   1  16     9198.65     9383.16    256.28 o
   5   1  16      365.91      425.70     66.04 o
   6   1  16     7005.70     7316.96    273.63 o
   7   1  16      704.61      622.58    143.00 o
   8   1  16     2653.82     2822.46    181.44 o
   9   1  16      268.60      163.72     91.52 o
  10   1  16     2383.55     2495.55    250.86 o
  11   1  16      336.14      152.09    110.69 o
 -11   2  16     3510.40     4178.20    293.25 o
 -10   2  16     1623.15     1618.55    186.01 o
  -9   2  16     9809.61     9974.57    407.21 o
  -8   2  16     3376.18     3588.03    242.61 o
  -7   2  16    11011.02    11428.43    387.23 o
  -6   2  16     2756.11     2690.36    248.43 o
  -5   2  16    13647.48    13710.29    405.42 o
  -4   2  16      916.90      827.09     83.22 o
  -3   2  16    21654.91    21275.10    540.16 o
  -2   2  16     1012.43      956.87     78.29 o
  -1   2  16    10984.43    11475.62    285.15 o
   0   2  16      134.58      103.89     50.48 o
   1   2  16    10899.77    11659.14    649.92 o
   2   2  16      961.39     1105.93    107.24 o
   3   2  16    22226.99    22103.82    531.67 o
   4   2  16      935.79     1028.44     89.72 o
   5   2  16    13564.24    13739.81    385.08 o
   6   2  16     2921.57     2937.31    153.74 o
   7   2  16    10804.52    11046.52    531.75 o
   8   2  16     3309.79     3044.10    189.03 o
   9   2  16     9212.36     9729.34    407.69 o
  10   2  16     1471.25     1393.04    173.35 o
  11   2  16     3228.35     3227.66    264.70 o
 -11   3  16      198.86      138.84    107.37 o
 -10   3  16     2753.27     3091.13    279.17 o
  -9   3  16      210.06      167.61     81.31 o
  -8   3  16     4223.60     4543.09    242.56 o
  -7   3  16       81.55      115.15     59.99 o
  -6   3  16     1843.94     1878.37    177.88 o
  -5   3  16       22.40        9.50     43.86 o
  -4   3  16     4557.79     4805.23    190.09 o
  -3   3  16      285.51      188.03     50.86 o
  -2   3  16     3861.23     3996.00    167.00 o
  -1   3  16        7.93       26.78     33.14 o
   0   3  16      241.26      205.91     78.65 o
   1   3  16        6.53       20.94     46.39 o
   2   3  16     3866.36     3662.47    159.61 o
   3   3  16      253.64      194.72     51.77 o
   4   3  16     4519.48     4298.93    183.14 o
   5   3  16       22.27       49.93     46.53 o
   6   3  16     1771.56     1953.24    128.70 o
   7   3  16       86.97       34.17     66.85 o
   8   3  16     4130.96     4447.98    221.57 o
   9   3  16      240.21      284.13     95.42 o
  10   3  16     2642.91     3053.35    239.29 o
  11   3  16      209.52      187.38    111.36 o
 -11   4  16      421.25      329.08    125.95 o
 -10   4  16      760.78      419.09    112.40 o
  -9   4  16      596.47      515.30    110.26 o
  -8   4  16     2227.45     2355.40    192.06 o
  -7   4  16      439.85      433.06     82.10 o
  -6   4  16     1790.79     1732.56    181.18 o
  -5   4  16     2154.14     2374.81    147.06 o
  -4   4  16      667.79      822.54     88.24 o
  -3   4  16     2081.59     2204.10    129.43 o
  -2   4  16     1204.45     1210.61     91.95 o
  -1   4  16      735.71      750.66     78.63 o
   0   4  16       55.02       25.83     62.25 o
   1   4  16      736.58      640.25     82.27 o
   2   4  16     1153.78     1328.91     99.59 o
   3   4  16     2101.64     2385.36    145.15 o
   4   4  16      634.29      566.07     67.15 o
   5   4  16     2177.98     2357.03    135.29 o
   6   4  16     1973.28     1960.29    121.26 o
   7   4  16      456.40      459.24     93.18 o
   8   4  16     2238.75     2234.71    209.05 o
   9   4  16      610.45      645.71    120.17 o
  10   4  16      638.16      594.51    125.39 o
  11   4  16      431.93      472.92    158.79 o
 -11   5  16     3299.46     2472.56    292.65 o
 -10   5  16     1913.74     1832.62    187.24 o
  -9   5  16     3137.30     3232.78    209.50 o
  -8   5  16     3070.42     3120.11    197.14 o
  -7   5  16     1199.49     1175.21    148.56 o
  -6   5  16     4127.25     4261.12    206.71 o
  -5   5  16      933.67      874.91     96.00 o
  -4   5  16     3826.01     3692.80    180.81 o
  -3   5  16      685.32      675.35     96.31 o
  -2   5  16     4164.53     4430.68    170.05 o
  -1   5  16      278.86      257.06     56.01 o
   0   5  16     4974.23     5102.43    316.55 o
   1   5  16      315.34      235.46     87.13 o
   2   5  16     4160.04     4436.20    191.86 o
   3   5  16      781.48      867.05    101.64 o
   4   5  16     4002.43     4258.33    181.77 o
   5   5  16      932.14      886.00    110.60 o
   6   5  16     4035.69     4100.02    236.37 o
   7   5  16     1282.65     1257.65    129.32 o
   8   5  16     2967.33     3270.21    206.91 o
   9   5  16     3027.39     3309.61    230.79 o
  10   5  16     1968.71     2019.49    288.50 o
  11   5  16     3354.93     3711.78    320.96 o
 -10   6  16     1071.40     1126.00    155.32 o
  -9   6  16     4088.24     4389.70    265.50 o
  -8   6  16      652.42      581.62    130.77 o
  -7   6  16     4570.00     4437.86    299.04 o
  -6   6  16      884.76      527.62     95.50 o
  -5   6  16     5186.78     4964.40    240.45 o
  -4   6  16     2592.72     2543.19    143.98 o
  -3   6  16     5333.01     5308.47    224.81 o
  -2   6  16      952.76      834.93     82.71 o
  -1   6  16     5798.64     5546.13    226.72 o
   0   6  16      291.43      312.65     64.35 o
   1   6  16     5823.21     5633.42    343.11 o
   2   6  16      962.15      853.62    177.34 o
   3   6  16     5326.82     5157.59    265.57 o
   4   6  16     2517.15     2725.58    172.23 o
   5   6  16     5215.87     5291.08    260.81 o
   6   6  16      883.95      915.50    122.99 o
   7   6  16     4641.16     5408.01    284.27 o
   8   6  16      674.38      487.70    100.64 o
   9   6  16     4296.52     3821.60    306.25 o
  10   6  16     1039.32      858.08    205.59 o
 -10   7  16     1672.15     1740.82    212.36 o
  -9   7  16     1110.42      826.79    134.07 o
  -8   7  16     3071.11     2948.44    221.23 o
  -7   7  16      778.23      672.97    186.30 o
  -6   7  16     5841.51     6282.26    287.87 o
  -5   7  16     2263.46     2334.72    157.50 o
  -4   7  16     8530.55     9359.52    306.02 o
  -3   7  16      981.09      897.45     89.54 o
  -2   7  16     7769.00     7600.73    274.10 o
  -1   7  16      315.71      285.06     64.04 o
   0   7  16     8860.84     9008.03    369.74 o
   1   7  16      347.96      400.78     85.02 o
   2   7  16     7650.53     7448.33    342.30 o
   3   7  16     1077.50     1011.48    132.77 o
   4   7  16     8071.96     8797.38    409.94 o
   5   7  16     2454.22     2496.57    183.36 o
   6   7  16     6044.37     6315.43    309.67 o
   7   7  16      780.57      812.21    129.95 o
   8   7  16     3445.85     3503.97    451.02 o
   9   7  16     1402.22     1656.34    215.67 o
  10   7  16     1624.81     1903.54    288.89 o
 -10   8  16      321.97      123.15    137.63 o
  -9   8  16      887.08     1255.61    159.70 o
  -8   8  16      633.87      745.90    130.64 o
  -7   8  16     1382.91     1206.40    144.34 o
  -6   8  16      731.95      626.00     97.66 o
  -5   8  16     2778.00     2935.49    179.33 o
  -4   8  16      412.93      251.07     70.29 o
  -3   8  16     2603.79     2656.83    158.52 o
  -2   8  16      200.60      194.03     60.02 o
  -1   8  16     5923.75     5728.46    249.81 o
   0   8  16       65.23       65.20     56.70 o
   1   8  16     6075.53     6410.74    280.77 o
   2   8  16      173.63      201.84     75.58 o
   3   8  16     2482.04     2328.76    215.67 o
   4   8  16      425.15      453.36     99.73 o
   5   8  16     2659.98     3080.33    230.60 o
   6   8  16      703.65      691.47    124.26 o
   7   8  16     1323.30     1512.50    167.73 o
   8   8  16      639.73      403.96    128.92 o
   9   8  16      845.29      989.36    181.58 o
  10   8  16      313.43      300.75    173.66 o
  -9   9  16     1445.71     1142.71    181.65 o
  -8   9  16       58.29       74.53     90.50 o
  -7   9  16     1748.96     1582.23    170.94 o
  -6   9  16       54.19       15.78     69.67 o
  -5   9  16     1399.31     1199.65    121.47 o
  -4   9  16      168.16       25.99     59.40 o
  -3   9  16     1658.47     1852.13    141.10 o
  -2   9  16     2355.89     2231.34    170.06 o
  -1   9  16        4.96       19.69     54.55 o
   0   9  16     2737.98     3079.47    203.37 o
   1   9  16        3.03        8.68     66.39 o
   2   9  16     2609.24     2588.84    275.60 o
   3   9  16     1667.30     1382.85    154.52 o
   4   9  16      129.07       40.08     78.47 o
   5   9  16     1368.73     1139.48    156.66 o
   6   9  16       63.55       76.74     82.17 o
   7   9  16     1861.19     1653.02    201.05 o
   8   9  16       14.48       92.16    111.11 o
   9   9  16     1583.96     1453.84    260.61 o
  -8  10  16       45.91      118.21    101.43 o
  -7  10  16     2581.89     2182.41    196.04 o
  -6  10  16       61.40      -15.18     69.64 o
  -5  10  16     2930.76     2716.76    184.14 o
  -4  10  16       26.96       49.50     65.29 o
  -3  10  16     3972.62     3655.88    242.71 o
  -2  10  16      647.54      502.65     93.09 o
  -1  10  16     4714.42     4816.45    263.67 o
   0  10  16       34.77        8.75     61.11 o
   1  10  16     4834.62     4943.77    294.78 o
   2  10  16      666.21      435.24    119.82 o
   3  10  16     3981.56     4242.69    391.90 o
   4  10  16       16.55       -7.71     82.51 o
   5  10  16     3116.72     3173.78    251.06 o
   6  10  16       47.40      -50.80    105.47 o
   7  10  16     2543.72     2615.18    298.39 o
   8  10  16       35.09       19.07    115.40 o
  -8  11  16     3397.32     3090.32    537.33 o
  -7  11  16      269.77       62.02     89.92 o
  -6  11  16     7052.42     6583.75    296.04 o
  -5  11  16      290.71      268.72     86.41 o
  -4  11  16     6351.41     6627.05    283.04 o
  -3  11  16      198.01      131.61     79.52 o
  -2  11  16     8605.31     8842.71    502.02 o
  -1  11  16       76.05       71.49     75.12 o
   0  11  16     8541.46     8920.84    406.57 o
   1  11  16       69.78       41.71     75.81 o
   2  11  16     8976.37     9479.90    935.52 o
   3  11  16      169.87       76.55     88.40 o
   4  11  16     6592.28     5804.10    408.28 o
   5  11  16      290.25      279.57    137.49 o
   6  11  16     6859.02     7065.99    471.09 o
   7  11  16      327.16      119.21    146.11 o
   8  11  16     3409.07     3939.69    496.11 o
  -7  12  16      657.54      544.34    163.25 o
  -6  12  16      284.75      287.26    115.16 o
  -5  12  16     1021.71     1103.16    134.12 o
  -4  12  16      169.69      172.60     89.65 o
  -3  12  16      131.15       97.68     83.65 o
  -2  12  16      274.14      289.34     87.03 o
  -1  12  16      231.27      220.44     89.19 o
   0  12  16       33.00       48.04     80.17 o
   1  12  16      212.24      204.80    132.40 o
   2  12  16      248.77      254.24    126.09 o
   3  12  16      128.27       76.94    109.73 o
   4  12  16      141.38      169.07    130.36 o
   5  12  16      922.23      722.31    170.50 o
   6  12  16      273.71      232.69    195.63 o
   7  12  16      589.14      697.31    200.57 o
  -6  13  16      303.14      137.50    124.70 o
  -5  13  16       82.86      139.21     98.05 o
  -4  13  16      130.15       46.88    100.00 o
  -3  13  16      340.49      242.57    108.70 o
  -2  13  16      118.95        3.40    108.10 o
  -1  13  16      125.89      167.54    112.69 o
   0  13  16      162.67      285.22    135.53 o
   1  13  16      128.11       29.50     95.04 o
   2  13  16      204.16      227.46    128.90 o
   3  13  16      373.91      307.18    295.07 o
   4  13  16       78.78      132.81    133.48 o
   5  13  16       88.87      102.74    142.91 o
   6  13  16      455.93      274.22    159.81 o
  -4  14  16      103.54      109.17    131.66 o
  -3  14  16     3795.11     3791.08    332.60 o
  -2  14  16      347.18      188.60    124.41 o
  -1  14  16     2726.51     2562.65    263.24 o
   0  14  16       68.47       93.49    123.05 o
   1  14  16     2632.32     2426.51    974.38 o
   2  14  16      409.16      340.88    148.74 o
   3  14  16     3676.46     3451.15    347.05 o
   4  14  16      102.37       -0.27    143.21 o
  -2  15  16     1004.34      663.48    203.79 o
  -1  15  16      240.33      178.09    154.76 o
   0  15  16      303.81      357.75    157.36 o
   1  15  16      234.09      154.50    141.01 o
   2  15  16      960.31      907.31    177.43 o
   1   0  17      248.86      270.77     51.45 o
   2   0  17        6.92        0.46     33.75 o
   3   0  17     1425.76     1475.45     98.92 o
   4   0  17        2.20        4.50     38.28 o
   5   0  17     5634.73     5909.25    215.44 o
   6   0  17      570.38      583.86     88.44 o
   7   0  17      749.04      776.46    129.42 o
   8   0  17      571.74      523.98    100.19 o
   9   0  17     3202.90     3022.55    229.04 o
  10   0  17      822.57      489.50    121.76 o
  11   0  17     2202.32     1947.76    252.44 o
 -11   1  17      512.31      530.60    139.74 o
 -10   1  17      985.85      765.85    144.51 o
  -9   1  17      428.40      444.66    115.72 o
  -8   1  17      689.55      729.09    107.77 o
  -7   1  17       62.40        1.33     63.32 o
  -6   1  17      320.88      287.02     66.97 o
  -5   1  17       33.28       28.36     45.84 o
  -4   1  17      444.98      369.91     62.35 o
  -3   1  17      235.09      156.19     48.57 o
  -2   1  17       99.07      100.83     41.24 o
  -1   1  17       49.11       23.28     37.11 o
   0   1  17      855.81      630.11     99.70 o
   1   1  17       45.20       84.91     44.26 o
   2   1  17      110.41       80.89     36.21 o
   3   1  17      241.03      220.25     46.54 o
   4   1  17      508.74      377.30     59.48 o
   5   1  17       32.52       43.96     48.15 o
   6   1  17      271.71      247.11     69.01 o
   7   1  17       81.49       36.01     60.27 o
   8   1  17      770.58      713.93    106.90 o
   9   1  17      546.21      465.60    110.26 o
  10   1  17     1075.48     1225.00    213.85 o
  11   1  17      517.20      415.59    131.19 o
 -11   2  17      323.43      289.53    135.57 o
 -10   2  17     1380.26     1392.63    177.43 o
  -9   2  17      245.46      167.24     84.52 o
  -8   2  17     1256.90     1324.77    138.30 o
  -7   2  17      133.85       96.18     61.90 o
  -6   2  17      399.91      310.97     68.92 o
  -5   2  17     1700.08     1609.74    117.46 o
  -4   2  17      946.85      858.71     86.68 o
  -3   2  17     1797.73     2080.87    118.49 o
  -2   2  17      208.10      213.55     51.36 o
  -1   2  17      654.81      547.38     90.85 o
   0   2  17     1818.27     1679.19    132.56 o
   1   2  17      854.01      919.58    195.45 o
   2   2  17      204.94      159.84     48.34 o
   3   2  17     1838.26     1702.21     96.37 o
   4   2  17     1084.75      963.06    114.72 o
   5   2  17     1690.46     1564.02    110.27 o
   6   2  17      412.40      340.12     74.57 o
   7   2  17      201.58      136.83     67.54 o
   8   2  17     1470.48     1386.36    135.88 o
   9   2  17      298.60      128.47     88.20 o
  10   2  17     1588.77     1338.27    427.04 o
  11   2  17      353.20      123.67    110.47 o
 -11   3  17      877.18      580.98    145.80 o
 -10   3  17     1974.22     2101.06    283.31 o
  -9   3  17     2323.16     2471.21    195.95 o
  -8   3  17     2811.76     2888.44    179.57 o
  -7   3  17     2105.61     1885.41    143.68 o
  -6   3  17     2153.63     2182.47    147.59 o
  -5   3  17     1026.12      992.65     96.74 o
  -4   3  17     1397.22     1569.35    114.14 o
  -3   3  17     2278.96     2245.83    127.17 o
  -2   3  17     1184.71     1292.47     96.38 o
  -1   3  17     2370.36     2515.68    138.09 o
   0   3  17      553.70      584.78    208.60 o
   1   3  17     2164.67     2332.96    263.79 o
   2   3  17     1100.93     1124.64    146.80 o
   3   3  17     2127.29     2099.83    153.18 o
   4   3  17     1414.89     1338.98    101.80 o
   5   3  17      795.53      793.34     90.37 o
   6   3  17     2226.97     2217.50    140.15 o
   7   3  17     1891.56     1648.19    152.17 o
   8   3  17     2565.74     2159.27    185.25 o
   9   3  17     2092.20     2232.82    200.00 o
  10   3  17     1812.05     1593.23    236.68 o
  11   3  17      815.59      530.45    184.71 o
 -10   4  17      613.12      490.99    118.82 o
  -9   4  17      694.81      649.79    108.35 o
  -8   4  17     1927.23     2057.10    162.21 o
  -7   4  17      454.93      461.05     88.49 o
  -6   4  17     2338.20     2345.21    165.55 o
  -5   4  17     1418.72     1346.99    117.43 o
  -4   4  17     3626.59     3402.97    173.13 o
  -3   4  17     1209.75     1190.81    100.26 o
  -2   4  17     1869.59     2176.45    128.02 o
  -1   4  17      402.08      408.89     63.00 o
   0   4  17     1174.40     1337.22    186.79 o
   1   4  17      532.64      410.20    105.73 o
   2   4  17     1685.70     1576.96    154.80 o
   3   4  17     1207.73     1143.34    121.43 o
   4   4  17     3705.55     4001.09    209.70 o
   5   4  17     1374.17     1200.13     98.95 o
   6   4  17     2333.70     2481.07    230.42 o
   7   4  17      407.01      371.49     82.37 o
   8   4  17     1752.37     1543.27    161.78 o
   9   4  17      581.53      666.62    138.69 o
  10   4  17      579.37      539.49    180.39 o
 -10   5  17      751.29      727.11    124.86 o
  -9   5  17       68.26       14.10     74.03 o
  -8   5  17     1774.40     1737.94    155.16 o
  -7   5  17      758.32      698.33    102.09 o
  -6   5  17     2900.88     3101.67    183.07 o
  -5   5  17     1046.64      915.00    101.54 o
  -4   5  17     2236.92     2462.48    149.06 o
  -3   5  17      423.92      381.89     69.24 o
  -2   5  17     3505.16     3581.46    159.86 o
  -1   5  17      347.99      172.95     51.04 o
   0   5  17     3324.75     3551.92    274.25 o
   1   5  17      472.78      391.53    105.20 o
   2   5  17     3114.80     2520.51    406.40 o
   3   5  17      432.74      588.02    228.06 o
   4   5  17     2270.16     2335.84    135.14 o
   5   5  17     1024.44      914.18    100.04 o
   6   5  17     3103.84     3110.34    182.66 o
   7   5  17      654.53      565.76     98.29 o
   8   5  17     1973.86     2254.01    201.30 o
   9   5  17       48.85      -18.73     93.63 o
  10   5  17      919.52      671.68    211.05 o
 -10   6  17      257.38      258.97    109.66 o
  -9   6  17     2781.52     2794.43    247.79 o
  -8   6  17       69.34       24.26     72.99 o
  -7   6  17     2912.85     3153.99    252.09 o
  -6   6  17      417.45      394.40    104.10 o
  -5   6  17     1483.62     1542.58    159.67 o
  -4   6  17      507.90      410.48     97.72 o
  -3   6  17     5035.97     5165.06    199.10 o
  -2   6  17      207.50      100.63     52.06 o
  -1   6  17     6968.50     7117.84    268.23 o
   0   6  17        2.29      -52.69     70.74 o
   1   6  17     6859.99     7113.51    399.79 o
   2   6  17      279.42      143.60    107.98 o
   3   6  17     4919.74     3577.60    537.18 o
   4   6  17      613.08      528.53     84.96 o
   5   6  17     1522.75     1133.81    128.53 o
   6   6  17      420.81      343.52     92.19 o
   7   6  17     2980.73     2598.42    210.42 o
   8   6  17       75.59      153.32     92.65 o
   9   6  17     2743.23     2643.50    254.56 o
  10   6  17      280.66      173.15    125.81 o
  -9   7  17     1396.99     1219.27    156.19 o
  -8   7  17        7.33       29.82     85.24 o
  -7   7  17     3589.09     3598.84    232.84 o
  -6   7  17     1264.16     1186.32    138.92 o
  -5   7  17     4147.44     3930.01    189.81 o
  -4   7  17      206.02      223.40     66.02 o
  -3   7  17     8648.02     8898.50    280.26 o
  -2   7  17      395.33      144.44     79.48 o
  -1   7  17     8755.26     8108.19    301.46 o
   0   7  17     1149.16     1230.38    165.99 o
   1   7  17     8431.27     9295.08   1612.62 o
   2   7  17      423.10      640.50    163.55 o
   3   7  17     8639.55     8874.74    534.97 o
   4   7  17      138.56      103.45     76.47 o
   5   7  17     4137.57     4206.34    264.74 o
   6   7  17     1109.12     1148.92    139.19 o
   7   7  17     3692.08     4282.99    262.84 o
   8   7  17        0.41       -2.57    105.40 o
   9   7  17     1403.32     1272.80    208.13 o
  -9   8  17        2.52      -27.64    102.42 o
  -8   8  17     2555.35     2804.41    220.63 o
  -7   8  17      259.77      141.56     85.70 o
  -6   8  17     1025.24     1148.46    124.82 o
  -5   8  17       57.12       85.49     67.36 o
  -4   8  17     1871.66     1643.43    136.92 o
  -3   8  17        2.87       11.46     55.61 o
  -2   8  17     2835.74     3025.74    181.68 o
  -1   8  17      123.42      105.44     61.31 o
   0   8  17     3582.14     3505.50    206.71 o
   1   8  17      128.33      121.44     66.40 o
   2   8  17     2792.26     2555.72    213.12 o
   3   8  17        4.89       13.01     64.77 o
   4   8  17     1847.15     1707.63    164.69 o
   5   8  17       50.89      -18.61     80.36 o
   6   8  17     1053.81      811.30    128.08 o
   7   8  17      320.95      257.59    116.16 o
   8   8  17     2643.71     2602.91    254.37 o
   9   8  17        2.17       45.83    117.19 o
  -8   9  17     1490.25     1470.75    175.34 o
  -7   9  17     1026.26      909.26    142.62 o
  -6   9  17     1553.80     1634.93    149.83 o
  -5   9  17      487.33      503.99     93.57 o
  -4   9  17     2029.19     1808.23    145.15 o
  -3   9  17       82.76      145.77     78.56 o
  -2   9  17     4244.78     4563.23    233.31 o
  -1   9  17       12.98      -23.45     57.84 o
   0   9  17     5294.25     5314.44    407.69 o
   1   9  17       13.17       14.36     63.18 o
   2   9  17     4400.17     4218.73    279.26 o
   3   9  17       39.68       90.30     79.25 o
   4   9  17     2024.59     1892.42    289.37 o
   5   9  17      353.65      381.18    154.02 o
   6   9  17     1431.80      998.35    396.67 o
   7   9  17      845.76      922.01    270.80 o
   8   9  17     1290.00     1388.79    205.29 o
  -8  10  17      436.72      521.43    163.23 o
  -7  10  17     1111.99     1001.84    151.98 o
  -6  10  17     1727.44     1731.04    159.98 o
  -5  10  17      411.37      384.99     91.07 o
  -4  10  17     1749.87     2050.07    232.46 o
  -3  10  17     1105.08      787.31    159.69 o
  -2  10  17      848.28      896.91    128.24 o
  -1  10  17      916.10      963.75    117.70 o
   0  10  17     1701.31     1690.94    145.72 o
   1  10  17     1012.39      963.72    136.19 o
   2  10  17      852.81      685.52    219.92 o
   3  10  17     1118.19     1108.68    160.56 o
   4  10  17     1695.02     1574.31    201.12 o
   5  10  17      366.41      210.38    123.28 o
   6  10  17     1792.11     1629.39    236.53 o
   7  10  17     1138.50     1214.66    218.91 o
   8  10  17      485.93      469.58    165.45 o
  -7  11  17     1825.59     1681.47    243.46 o
  -6  11  17      825.14      761.40    151.37 o
  -5  11  17      961.16     1274.10    150.25 o
  -4  11  17      532.46      460.40    105.80 o
  -3  11  17     1129.70     1202.44    141.16 o
  -2  11  17      530.60      587.10    121.12 o
  -1  11  17      506.19      449.99     98.97 o
   0  11  17     1388.04     1415.94    142.71 o
   1  11  17      484.84      354.33    131.70 o
   2  11  17      636.33      645.32    150.16 o
   3  11  17     1112.02     1433.83    192.81 o
   4  11  17      639.59      649.20    158.59 o
   5  11  17     1186.82      828.27    181.26 o
   6  11  17      947.61      827.23    463.14 o
   7  11  17     2077.05     2337.99    304.05 o
  -6  12  17     2035.39     2014.49    258.07 o
  -5  12  17     1010.46     1084.97    140.01 o
  -4  12  17     1188.52     1004.95    145.10 o
  -3  12  17      176.80      109.00     86.18 o
  -2  12  17     1665.55     1489.54    342.43 o
  -1  12  17      480.18      593.22    140.73 o
   0  12  17      692.58      648.13    126.63 o
   1  12  17      442.36      388.79    123.37 o
   2  12  17     1552.41     1746.70    532.86 o
   3  12  17      141.49      293.57    143.75 o
   4  12  17     1213.02     1573.63    220.59 o
   5  12  17      861.39      539.51    170.51 o
   6  12  17     1991.85     1682.59    259.07 o
  -5  13  17     2539.27     2847.69    293.27 o
  -4  13  17      263.38      221.34    121.55 o
  -3  13  17     2403.88     2736.68    239.73 o
  -2  13  17      133.59       28.66    108.64 o
  -1  13  17     3461.33     2849.66    271.28 o
   0  13  17      812.34      728.97    150.95 o
   1  13  17     3477.64     3373.68    276.05 o
   2  13  17      146.88      207.49    132.91 o
   3  13  17     2297.88     1927.55    262.66 o
   4  13  17      219.25        8.75    135.77 o
   5  13  17     2384.91     2311.06    291.16 o
  -3  14  17     2130.16     2051.52    272.06 o
  -2  14  17      533.58      505.89    186.05 o
  -1  14  17     1426.25     1144.27    194.23 o
   0  14  17      706.33      870.04    202.10 o
   1  14  17     1517.04     1604.21    211.33 o
   2  14  17      622.26      526.37    164.32 o
   3  14  17     2118.68     2280.66    285.70 o
   0   0  18    21322.84    20935.19    944.01 o
   1   0  18       16.34      -19.65     47.07 o
   2   0  18    22532.26    23060.78    630.88 o
   3   0  18       32.35       17.66     40.40 o
   4   0  18    23156.32    23923.79    603.22 o
   5   0  18      403.23      322.08     74.04 o
   6   0  18     9704.60     9817.27    313.13 o
   7   0  18      212.01      125.75     70.65 o
   8   0  18    11840.68    13035.03    443.36 o
   9   0  18      129.97      101.98     93.39 o
  10   0  18     5883.53     6118.58    342.00 o
 -10   1  18      562.19      539.12    128.90 o
  -9   1  18     2329.39     2733.97    424.34 o
  -8   1  18      355.24      350.37     91.73 o
  -7   1  18     3091.44     3585.62    187.64 o
  -6   1  18      338.05      262.75     69.95 o
  -5   1  18     2823.69     2891.93    184.75 o
  -4   1  18      162.81      179.20     54.32 o
  -3   1  18     3345.94     3648.15    159.30 o
  -2   1  18      251.57      240.50     49.21 o
  -1   1  18      772.66      809.35     79.95 o
   0   1  18     2447.46     2665.92    175.24 o
   1   1  18      776.10      848.69    133.92 o
   2   1  18      259.16      245.58     55.22 o
   3   1  18     3252.34     3671.10    174.94 o
   4   1  18      139.72       80.68     46.63 o
   5   1  18     2645.44     2781.93    139.12 o
   6   1  18      280.60      373.81     81.61 o
   7   1  18     3012.22     3281.81    192.65 o
   8   1  18      370.87      279.53     85.47 o
   9   1  18     2120.08     2607.83    216.80 o
  10   1  18      526.13      445.22    127.50 o
 -10   2  18      406.50      410.27    130.84 o
  -9   2  18      643.16      452.07    129.95 o
  -8   2  18       46.54       -5.26     66.01 o
  -7   2  18     2511.60     2706.88    169.82 o
  -6   2  18       13.38        0.03     53.58 o
  -5   2  18     2457.40     2515.92    147.31 o
  -4   2  18      313.93      324.20     64.89 o
  -3   2  18     1340.42     1272.73    104.91 o
  -2   2  18       66.09       12.23     43.99 o
  -1   2  18     1558.72     1685.97    157.79 o
   0   2  18       35.22       44.32     70.25 o
   1   2  18     1564.98     1667.33    165.54 o
   2   2  18       12.88      -42.68     46.56 o
   3   2  18     1340.68     1301.93    131.46 o
   4   2  18      510.26      503.19     66.27 o
   5   2  18     2364.99     2259.16    166.84 o
   6   2  18       64.81       26.81     53.51 o
   7   2  18     2690.55     2435.34    167.45 o
   8   2  18      104.72       83.18     82.91 o
   9   2  18      691.93      713.97    130.78 o
  10   2  18      492.10      550.16    137.40 o
 -10   3  18      337.64      290.31    120.05 o
  -9   3  18     1992.14     2051.49    168.39 o
  -8   3  18      666.96      637.86    102.93 o
  -7   3  18     3697.30     3996.26    207.37 o
  -6   3  18       94.29      145.32     63.99 o
  -5   3  18     6383.96     6794.03    250.98 o
  -4   3  18      145.48       99.49     53.42 o
  -3   3  18    10869.00    11195.12    357.19 o
  -2   3  18      101.17      152.44     49.62 o
  -1   3  18    10241.04    10448.76    359.31 o
   0   3  18      872.49      889.35    170.95 o
   1   3  18    10070.30     9887.22    625.91 o
   2   3  18       87.19      105.37     72.02 o
   3   3  18    11152.07    11222.64    417.75 o
   4   3  18      117.05       68.59     50.46 o
   5   3  18     6350.18     6498.57    295.45 o
   6   3  18       63.46       27.72     58.68 o
   7   3  18     3712.91     3906.97    206.08 o
   8   3  18      601.98      607.27    113.86 o
   9   3  18     1941.12     1920.05    187.47 o
  10   3  18      304.42      216.24    154.76 o
 -10   4  18     2326.39     2310.14    417.63 o
  -9   4  18     2856.87     2956.33    201.25 o
  -8   4  18     4313.00     4805.66    240.38 o
  -7   4  18     1129.29     1071.84    120.14 o
  -6   4  18     4688.85     4904.30    225.73 o
  -5   4  18     1744.06     1871.15    139.42 o
  -4   4  18     6477.08     6415.46    241.30 o
  -3   4  18      433.35      320.99     67.59 o
  -2   4  18     7670.93     8191.83    281.22 o
  -1   4  18      909.29      817.11    131.31 o
   0   4  18     5860.45     5852.22    426.88 o
   1   4  18      916.67      431.26    197.79 o
   2   4  18     7714.17     8269.56    772.81 o
   3   4  18      462.16      350.32    120.24 o
   4   4  18     6306.89     6422.12    439.88 o
   5   4  18     2038.54     1963.46    171.31 o
   6   4  18     4767.98     4815.08    290.45 o
   7   4  18     1142.30     1063.40    132.22 o
   8   4  18     4319.86     4810.37    350.70 o
   9   4  18     2734.56     2864.42    242.12 o
  10   4  18     2549.21     2816.59    270.92 o
  -9   5  18     2553.84     2646.88    204.61 o
  -8   5  18      982.17      996.82    125.22 o
  -7   5  18     2753.63     2789.54    186.74 o
  -6   5  18      831.78      799.59    103.75 o
  -5   5  18     2489.32     2489.99    188.96 o
  -4   5  18      902.52      844.34    112.46 o
  -3   5  18     3374.13     3744.54    178.21 o
  -2   5  18      486.87      443.63     85.26 o
  -1   5  18     2671.68     2570.78    199.72 o
   0   5  18      482.65      362.39    110.97 o
   1   5  18     2741.88     3156.99    339.25 o
   2   5  18      533.60      445.73    152.40 o
   3   5  18     3531.78     3770.92    385.57 o
   4   5  18     1066.06      981.48    160.82 o
   5   5  18     2488.75     2588.19    179.76 o
   6   5  18      721.64      691.62    114.64 o
   7   5  18     2910.58     3168.47    440.36 o
   8   5  18     1121.59     1070.59    171.30 o
   9   5  18     2486.83     2696.16    247.86 o
  -9   6  18      255.61      116.00     91.05 o
  -8   6  18     1650.82     1514.39    172.24 o
  -7   6  18      216.39      212.79     82.83 o
  -6   6  18     3330.59     3279.03    198.57 o
  -5   6  18       39.96       87.61     63.15 o
  -4   6  18     3985.19     3947.02    196.14 o
  -3   6  18      458.97      578.74     84.50 o
  -2   6  18     3176.63     3518.57    186.72 o
  -1   6  18      267.09      190.52     57.67 o
   0   6  18     5449.27     5710.39    365.89 o
   1   6  18      275.34      292.12    129.16 o
   2   6  18     3152.94     3508.39    446.93 o
   3   6  18      502.49      503.80    170.41 o
   4   6  18     3943.08     3072.11    365.30 o
   5   6  18       47.15       56.63     70.62 o
   6   6  18     3404.60     3827.96    235.75 o
   7   6  18      271.10      392.19    119.88 o
   8   6  18     1689.30     1760.72    212.10 o
   9   6  18      349.10      119.92    156.66 o
  -9   7  18      444.03      378.38    118.02 o
  -8   7  18     2066.85     1861.11    169.94 o
  -7   7  18      469.78      427.88     98.61 o
  -6   7  18     1681.35     1985.14    160.26 o
  -5   7  18      273.32      314.63     81.64 o
  -4   7  18     2742.92     2612.55    155.97 o
  -3   7  18      194.20      174.08     60.92 o
  -2   7  18     1441.64     1548.19    131.31 o
  -1   7  18      961.78      842.71     96.20 o
   0   7  18     1514.38     1438.79    289.36 o
   1   7  18     1050.49     1388.20    245.35 o
   2   7  18     1378.86     1272.58    231.51 o
   3   7  18      250.61      325.18    138.47 o
   4   7  18     2774.96     2875.83    342.73 o
   5   7  18      220.03      147.13     88.89 o
   6   7  18     1672.04     1847.59    195.77 o
   7   7  18      434.19      490.17    137.01 o
   8   7  18     1869.57     1439.93    237.49 o
   9   7  18      376.06      180.99    152.72 o
  -8   8  18     2978.04     2978.33    256.14 o
  -7   8  18      394.68      331.11    105.70 o
  -6   8  18     3926.66     4600.51    241.77 o
  -5   8  18      572.23      441.32     84.13 o
  -4   8  18     1728.76     1884.74    138.04 o
  -3   8  18      704.12      719.08     92.11 o
  -2   8  18     3018.39     3122.84    194.36 o
  -1   8  18     1421.60     1283.39    129.07 o
   0   8  18     2470.54     2659.28    176.53 o
   1   8  18     1425.09     1527.22    255.91 o
   2   8  18     2925.77     3044.03    590.68 o
   3   8  18      707.67      726.85    192.79 o
   4   8  18     1844.37     1667.42    274.43 o
   5   8  18      575.23      467.96    132.55 o
   6   8  18     4095.99     4026.55    286.49 o
   7   8  18      391.75      212.89    116.62 o
   8   8  18     2918.16     2913.64    278.87 o
  -8   9  18      125.65      158.97    136.34 o
  -7   9  18     4270.96     4172.91    269.05 o
  -6   9  18      143.80      118.03     80.02 o
  -5   9  18     6478.23     6062.29    343.27 o
  -4   9  18      262.37      156.64     71.29 o
  -3   9  18     7543.57     8003.12    302.91 o
  -2   9  18       16.45       15.50     65.00 o
  -1   9  18    12962.89    12845.55    495.10 o
   0   9  18       40.67       -0.73     58.91 o
   1   9  18    12805.43    13613.31    769.61 o
   2   9  18       10.44      106.94    120.37 o
   3   9  18     7377.83     6779.62    545.11 o
   4   9  18      217.77      329.66    222.65 o
   5   9  18     6628.88     6084.08    714.44 o
   6   9  18      182.43      220.39    138.40 o
   7   9  18     4372.09     4699.66    417.58 o
   8   9  18      179.43       60.77    122.60 o
  -7  10  18      468.52      382.40    159.90 o
  -6  10  18      176.83      176.10    100.21 o
  -5  10  18      698.65      578.31    108.74 o
  -4  10  18      153.05       85.72     75.97 o
  -3  10  18       68.67       30.70     74.38 o
  -2  10  18       99.31       76.21     81.27 o
  -1  10  18       19.67      -34.60     65.98 o
   0  10  18      483.86      337.91     87.23 o
   1  10  18       28.98      254.00    215.09 o
   2  10  18       91.10      103.76    189.15 o
   3  10  18      103.02      183.74    193.47 o
   4  10  18      140.00      316.69    214.01 o
   5  10  18      783.33     1162.99    353.44 o
   6  10  18      147.04      127.54    207.52 o
   7  10  18      536.62      626.77    187.22 o
  -6  11  18      865.08      646.82    212.32 o
  -5  11  18      240.15        3.89     83.63 o
  -4  11  18      150.45       51.54     88.46 o
  -3  11  18      575.36      465.27    109.59 o
  -2  11  18      582.68      215.58    150.39 o
  -1  11  18      401.59      247.63     97.50 o
   0  11  18      716.60      499.49    111.95 o
   1  11  18      462.07      486.38    256.16 o
   2  11  18      518.79      705.79    271.29 o
   3  11  18      503.47      423.69    237.79 o
   4  11  18      143.71       -1.08    194.55 o
   5  11  18      250.98      167.53    209.68 o
   6  11  18      909.05      888.46    348.03 o
  -5  12  18      284.71      627.64    194.87 o
  -4  12  18     2740.86     2936.70    271.91 o
  -3  12  18       19.10        8.97     92.61 o
  -2  12  18     3826.23     3734.35    517.93 o
  -1  12  18      362.38      467.94    122.24 o
   0  12  18     4338.43     4251.00    298.02 o
   1  12  18      379.42      450.82    131.88 o
   2  12  18     3898.45     3336.57    572.85 o
   3  12  18       12.21       55.12    195.63 o
   4  12  18     2857.67     2512.97    502.59 o
   5  12  18      260.32      767.40    346.95 o
  -3  13  18     3359.33     3911.18    384.78 o
  -2  13  18       32.11       17.81    115.84 o
  -1  13  18     2906.12     2912.56    378.00 o
   0  13  18       34.29      134.81    108.91 o
   1  13  18     2830.49     2522.64    483.14 o
   2  13  18       15.48       32.43    203.20 o
   3  13  18     3125.17     2551.88    528.53 o
   1   0  19      554.92      503.89    100.00 o
   2   0  19      510.37      603.23     97.37 o
   3   0  19       30.16       28.26     50.07 o
   4   0  19     1315.57     1322.05    137.18 o
   5   0  19       21.78       53.03     64.98 o
   6   0  19       89.77       44.93     56.99 o
   7   0  19      484.31      460.90     86.19 o
   8   0  19       42.66       20.85     72.60 o
   9   0  19     1423.01     1304.00    166.92 o
  10   0  19      555.59      373.51    175.30 o
  -9   1  19      325.70      428.24    118.35 o
  -8   1  19      681.90      622.70    103.52 o
  -7   1  19      879.99      848.89    105.69 o
  -6   1  19      325.75      289.81     76.11 o
  -5   1  19     1106.31     1067.13    105.26 o
  -4   1  19      152.85       62.12     66.07 o
  -3   1  19       41.68        9.59     51.08 o
  -2   1  19       78.54       49.34     50.96 o
  -1   1  19      401.28      262.74     78.95 o
   0   1  19       27.03      -31.23     67.62 o
   1   1  19      413.29      484.63    153.01 o
   2   1  19       75.79       25.85     44.93 o
   3   1  19       16.49       61.24     49.08 o
   4   1  19      137.21      111.41     60.95 o
   5   1  19     1102.25     1008.53    108.66 o
   6   1  19      284.79      289.45     78.43 o
   7   1  19      887.13      998.20    147.16 o
   8   1  19      696.06      488.45    105.38 o
   9   1  19      291.16      223.53    108.91 o
  -9   2  19      975.95     1209.35    138.85 o
  -8   2  19     2762.31     2943.36    187.86 o
  -7   2  19      403.58      232.19     75.37 o
  -6   2  19     1393.12     1449.89    130.10 o
  -5   2  19      123.83      182.26     63.43 o
  -4   2  19     1153.73     1097.29    162.15 o
  -3   2  19     1344.71     1254.19    122.47 o
  -2   2  19      122.59      185.76     62.95 o
  -1   2  19     2633.58     2554.87    180.18 o
   0   2  19      484.59      475.08    112.92 o
   1   2  19     2676.83     1948.04    519.35 o
   2   2  19      181.27      166.64    119.98 o
   3   2  19     1141.17      743.37    108.19 o
   4   2  19     1078.42      984.14     98.30 o
   5   2  19      226.05      167.21     65.71 o
   6   2  19     1309.72     1208.77    160.26 o
   7   2  19      313.96      192.44     88.85 o
   8   2  19     2588.49     2346.92    263.77 o
   9   2  19      879.73      856.65    157.88 o
  -9   3  19      259.24      227.96     95.79 o
  -8   3  19       42.82      112.39     80.62 o
  -7   3  19      528.40      389.79     87.05 o
  -6   3  19       99.39       69.19     64.34 o
  -5   3  19     1029.67     1086.19    127.28 o
  -4   3  19       65.13      -23.42     51.05 o
  -3   3  19      539.11      563.92     97.73 o
  -2   3  19        9.91        1.73     50.66 o
  -1   3  19      480.70      499.56    175.58 o
   0   3  19       54.80       13.89     98.95 o
   1   3  19      449.52      315.78    137.38 o
   2   3  19        2.53      -17.55     98.03 o
   3   3  19      488.46      537.02    120.70 o
   4   3  19       53.24        9.40     80.01 o
   5   3  19     1141.38     1106.68    188.27 o
   6   3  19      115.70       99.20     78.17 o
   7   3  19      643.22      497.93    139.27 o
   8   3  19       97.17      117.07    110.21 o
   9   3  19      410.28      264.68    130.52 o
  -9   4  19      168.38      152.51     93.33 o
  -8   4  19     1000.30      682.99    113.30 o
  -7   4  19      273.07      234.63     83.56 o
  -6   4  19      881.90      829.85    106.50 o
  -5   4  19     1009.54      948.40    106.34 o
  -4   4  19     1770.02     1666.50    126.63 o
  -3   4  19      559.48      360.62     71.51 o
  -2   4  19     2616.89     2798.27    230.73 o
  -1   4  19     1084.13      761.51    133.81 o
   0   4  19     2781.18     2719.32    517.18 o
   1   4  19     1109.79      942.50    300.48 o
   2   4  19     2658.07     2291.39    442.07 o
   3   4  19      819.29      914.40    298.31 o
   4   4  19     1724.26     1932.85    249.23 o
   5   4  19     1151.08      576.29    167.71 o
   6   4  19     1006.82      891.04    138.77 o
   7   4  19      273.10      210.01    104.60 o
   8   4  19     1086.96     1230.94    205.85 o
   9   4  19      214.24      122.04    120.18 o
  -9   5  19     2055.87     2147.34    253.00 o
  -8   5  19     2446.72     2390.72    211.39 o
  -7   5  19     3433.67     3769.30    212.52 o
  -6   5  19     2257.51     1985.52    155.20 o
  -5   5  19     1370.60     1098.59    116.04 o
  -4   5  19     4380.32     4694.33    210.71 o
  -3   5  19      314.50      152.47     77.07 o
  -2   5  19     6287.25     6831.54    288.36 o
  -1   5  19      777.67      596.60    127.73 o
   0   5  19     5312.21     5421.64    450.17 o
   1   5  19      863.42      926.29    303.72 o
   2   5  19     5937.46     6006.17    505.19 o
   3   5  19      275.34      459.53    162.78 o
   4   5  19     4172.32     3958.21    462.06 o
   5   5  19     1346.24      950.98    207.65 o
   6   5  19     2174.07     1801.69    273.80 o
   7   5  19     3244.83     2700.08    244.01 o
   8   5  19     2371.84     2216.48    265.74 o
   9   5  19     1866.86     2288.48    297.77 o
  -8   6  19       54.24       -8.33     84.58 o
  -7   6  19     1147.83     1241.81    138.90 o
  -6   6  19       96.38       43.26     76.36 o
  -5   6  19     1343.89     1353.88    129.35 o
  -4   6  19      234.57      253.40     73.87 o
  -3   6  19     1787.65     1980.12    144.82 o
  -2   6  19      521.63      440.57     90.13 o
  -1   6  19     1519.76     1471.73    199.06 o
   0   6  19      848.22      649.41    286.31 o
   1   6  19     1449.73     1170.69    229.19 o
   2   6  19      629.89      690.76    184.42 o
   3   6  19     1834.03     1609.59    272.37 o
   4   6  19      200.55      107.32    253.46 o
   5   6  19     1350.78     1453.38    242.56 o
   6   6  19       54.26       51.69    110.44 o
   7   6  19     1256.97     1445.32    279.94 o
   8   6  19       72.36      128.94    112.84 o
  -8   7  19      283.01      133.88    100.72 o
  -7   7  19      827.55      704.55    116.59 o
  -6   7  19      211.69       84.82     77.43 o
  -5   7  19     1489.71     1219.35    161.71 o
  -4   7  19      251.60      100.77     70.14 o
  -3   7  19      815.26      717.64    186.67 o
  -2   7  19      980.76      723.39     99.76 o
  -1   7  19     2426.53     2368.93    363.10 o
   0   7  19      392.06      355.28    121.97 o
   1   7  19     2186.67     2167.59    299.84 o
   2   7  19      915.51     1044.86    228.31 o
   3   7  19      813.25      834.45    203.97 o
   4   7  19      225.13      -10.81    168.61 o
   5   7  19     1541.69      839.82    331.82 o
   6   7  19      142.72      135.23    135.04 o
   7   7  19      806.05      984.91    220.96 o
   8   7  19      176.87       44.15    155.91 o
  -7   8  19      255.01      258.88    104.84 o
  -6   8  19     1106.74     1169.33    198.50 o
  -5   8  19      761.50      765.97    114.43 o
  -4   8  19      620.20      440.07     86.55 o
  -3   8  19     1803.90     1655.33    150.42 o
  -2   8  19     1769.16     1902.49    181.89 o
  -1   8  19     1699.81     1455.90    189.70 o
   0   8  19      207.84       96.21     87.12 o
   1   8  19     1696.19     1493.92    256.77 o
   2   8  19     1739.90     1528.31    268.67 o
   3   8  19     1770.47     2249.24    451.79 o
   4   8  19      616.77      400.99    244.27 o
   5   8  19      752.46      475.57    250.76 o
   6   8  19     1153.82      755.51    314.53 o
   7   8  19      251.96      197.53    157.82 o
  -7   9  19      335.63      355.72    113.43 o
  -6   9  19     3841.50     3920.67    341.32 o
  -5   9  19      397.98      346.69     87.14 o
  -4   9  19     4793.76     4690.36    222.85 o
  -3   9  19       49.51       97.64     77.35 o
  -2   9  19     5320.01     5149.51    257.87 o
  -1   9  19      125.55       -6.61     85.17 o
   0   9  19     3164.06     3110.59    249.89 o
   1   9  19      108.61       21.62    157.80 o
   2   9  19     5378.75     5696.06    682.01 o
   3   9  19       95.56     -115.65    170.77 o
   4   9  19     5085.57     5293.99    666.88 o
   5   9  19      467.56      493.95    252.92 o
   6   9  19     3850.14     2930.17    558.80 o
   7   9  19      401.39      333.98    279.94 o
  -6  10  19       65.92       49.60    106.18 o
  -5  10  19     1524.19     1571.48    146.41 o
  -4  10  19       80.36      -27.23     74.81 o
  -3  10  19     1141.37     1101.82    152.15 o
  -2  10  19      238.94      172.19     93.51 o
  -1  10  19      962.69     1009.54    184.76 o
   0  10  19      359.22      406.60    133.02 o
   1  10  19      941.19     1118.68    329.66 o
   2  10  19      225.63      -32.43    155.64 o
   3  10  19     1108.89      972.76    330.74 o
   4  10  19       80.99       62.69    197.79 o
   5  10  19     1507.46     1154.34    386.94 o
   6  10  19       43.37        5.40    271.29 o
  -5  11  19     1745.79     1615.07    222.29 o
  -4  11  19      857.74     1013.63    149.45 o
  -3  11  19      380.62      370.76    120.69 o
  -2  11  19     1290.44     1507.69    174.87 o
  -1  11  19      873.80      611.26    165.93 o
   0  11  19     1085.49     1145.30    442.61 o
   1  11  19      817.44      557.79    291.83 o
   2  11  19     1283.31      790.10    300.48 o
   3  11  19      368.61      483.14    290.75 o
   4  11  19      779.38      703.63    312.36 o
   5  11  19     1573.61     1652.61    431.26 o
  -3  12  19      318.66      509.61    132.34 o
  -2  12  19      577.61      523.11    156.73 o
  -1  12  19      483.17      437.28    159.90 o
   0  12  19      350.76       84.13    137.42 o
   1  12  19      505.43      489.97    186.18 o
   2  12  19      599.57      263.73    230.22 o
   3  12  19      349.89       82.14    232.38 o
   0   0  20     2487.23     2542.15    477.73 o
   1   0  20      223.90       64.70     71.26 o
   2   0  20     5828.62     5494.17    315.58 o
   3   0  20      191.96      248.91     68.65 o
   4   0  20     3332.91     3621.08    202.03 o
   5   0  20      282.69      178.23     76.97 o
   6   0  20     1856.85     1779.57    163.70 o
   7   0  20       56.88       26.30     75.96 o
   8   0  20      991.39     1106.27    139.95 o
   9   0  20      199.07      205.27    130.27 o
  -9   1  20      291.98      320.02    118.10 o
  -8   1  20     2326.14     2492.01    198.90 o
  -7   1  20      232.23      222.69     86.54 o
  -6   1  20     1501.41     1493.67    141.04 o
  -5   1  20      507.71      589.36    103.06 o
  -4   1  20     3704.51     3876.17    214.11 o
  -3   1  20      481.82      465.47    113.73 o
  -2   1  20     5533.24     5742.13    228.95 o
  -1   1  20      371.73      282.53     81.33 o
   0   1  20     4304.60     4495.60    477.33 o
   1   1  20      402.52      310.40    150.50 o
   2   1  20     5537.55     4681.08    454.01 o
   3   1  20      519.20      571.92    118.41 o
   4   1  20     4026.25     4039.14    194.20 o
   5   1  20      544.93      624.68     98.44 o
   6   1  20     1681.71     1626.85    154.29 o
   7   1  20      287.01      299.12     89.03 o
   8   1  20     2512.57     2635.39    247.95 o
   9   1  20      331.96      381.34    136.40 o
  -9   2  20     6894.77     7561.55    409.86 o
  -8   2  20      879.88      764.44    116.20 o
  -7   2  20     7813.23     7889.03    333.11 o
  -6   2  20      241.18      189.85     82.03 o
  -5   2  20     9144.20     9848.81    360.01 o
  -4   2  20      200.66      195.95     77.08 o
  -3   2  20    17764.28    18814.51    599.45 o
  -2   2  20      909.64      958.05    102.20 o
  -1   2  20    17310.85    17409.61    602.78 o
   0   2  20       15.62       -3.78     86.66 o
   1   2  20    17033.43    18182.60    964.55 o
   2   2  20      833.17      716.36    183.19 o
   3   2  20    18203.14    17951.80    749.10 o
   4   2  20      161.67      119.89     94.31 o
   5   2  20     9642.26    10138.05    500.95 o
   6   2  20      184.76      102.88     86.26 o
   7   2  20     7621.63     7670.60    397.28 o
   8   2  20      850.66      913.58    159.75 o
   9   2  20     6591.33     6809.47    594.57 o
  -8   3  20     2102.71     2817.83    192.45 o
  -7   3  20     1104.74     1250.43    132.88 o
  -6   3  20      380.56      369.33     86.78 o
  -5   3  20     2382.12     2579.41    176.65 o
  -4   3  20      336.24      329.46     89.06 o
  -3   3  20     2664.92     2627.33    175.01 o
  -2   3  20      538.79      533.63     86.81 o
  -1   3  20     2784.33     2777.02    379.16 o
   0   3  20      491.94      394.82    137.34 o
   1   3  20     2769.99     1811.50    425.85 o
   2   3  20      531.95      573.22    219.95 o
   3   3  20     2755.61     2621.26    343.27 o
   4   3  20      337.93      250.07    110.57 o
   5   3  20     2399.21     2562.77    251.66 o
   6   3  20      383.01      362.47    129.36 o
   7   3  20     1183.37     1288.09    168.27 o
   8   3  20     2089.34     1962.77    261.74 o
  -8   4  20      850.19      690.26    119.27 o
  -7   4  20      865.05     1020.73    125.15 o
  -6   4  20      699.55      461.54     93.21 o
  -5   4  20      556.49      502.10    111.66 o
  -4   4  20      792.74      839.63    132.14 o
  -3   4  20      156.18      180.45     77.49 o
  -2   4  20     1066.23     1158.28    163.21 o
  -1   4  20      878.28      770.68    140.70 o
   0   4  20      501.00      501.34    168.80 o
   1   4  20      908.65      884.13    289.67 o
   2   4  20     1148.70     1467.79    357.76 o
   3   4  20      190.53      273.45    219.41 o
   4   4  20      906.88     1244.56    355.06 o
   5   4  20      666.22      386.74    151.92 o
   6   4  20      732.84      766.74    223.74 o
   7   4  20     1030.21     1044.73    224.54 o
   8   4  20      984.47      715.52    257.24 o
  -8   5  20      362.87      397.39    115.44 o
  -7   5  20     1808.95     2066.96    167.26 o
  -6   5  20     2727.93     2794.46    182.76 o
  -5   5  20     1123.11     1095.18    134.01 o
  -4   5  20     1135.32      927.75    107.68 o
  -3   5  20      673.22      579.82    101.44 o
  -2   5  20     2869.99     3329.48    266.51 o
  -1   5  20      878.77      941.75    157.88 o
   0   5  20     2513.51     2681.96    325.57 o
   1   5  20      829.57      525.29    244.27 o
   3   5  20      680.50     1052.74    321.01 o
   4   5  20     1056.75     1456.98    386.94 o
   5   5  20      976.17      773.50    242.65 o
   6   5  20     2551.81     2091.35    304.10 o
   7   5  20     1646.44     1282.47    256.83 o
   8   5  20      317.53      554.47    246.43 o
  -7   6  20     1624.64     1751.38    163.23 o
  -6   6  20     2555.85     2685.80    185.82 o
  -5   6  20     2010.55     2084.57    206.24 o
  -4   6  20     1089.70     1083.38    117.16 o
  -3   6  20      988.47     1314.50    138.67 o
  -2   6  20     1153.73     1328.59    178.92 o
  -1   6  20     2077.46     2300.12    235.24 o
   0   6  20     2769.92     2593.31    362.10 o
   1   6  20     2013.19     2287.48    361.54 o
   2   6  20     1049.91     1054.12    406.94 o
   3   6  20      871.90      862.52    303.72 o
   4   6  20      989.46      804.15    300.48 o
   5   6  20     1965.83     1828.67    339.39 o
   6   6  20     2299.73     2255.71    469.09 o
   7   6  20     1558.01     1389.97    263.71 o
  -7   7  20     1346.46     1109.25    147.30 o
  -6   7  20     7694.47     8201.40    325.91 o
  -5   7  20      153.30      131.84     82.02 o
  -4   7  20     5620.42     6038.01    312.07 o
  -3   7  20       58.77      213.91    113.58 o
  -2   7  20     8434.19     8546.66    401.02 o
  -1   7  20      429.46      386.51    112.31 o
   0   7  20    11498.72    11520.29    534.19 o
   1   7  20      466.63      249.56    359.92 o
   2   7  20     8305.86     7097.92    823.60 o
   3   7  20       60.91      100.52    189.15 o
   4   7  20     5568.80     4942.71    692.82 o
   5   7  20      216.98       70.26    197.79 o
   6   7  20     8108.01     7178.61    709.03 o
   7   7  20     1296.44     1159.77    249.21 o
  -6   8  20      104.96      221.39    100.57 o
  -5   8  20     1184.43     1271.69    138.23 o
  -4   8  20      197.23      135.23     79.00 o
  -3   8  20      950.13      730.57    138.87 o
  -2   8  20      508.07      516.90    128.12 o
  -1   8  20     2445.72     3072.77    447.08 o
   0   8  20      221.86      235.95    115.12 o
   1   8  20     2481.44     2040.64    445.31 o
   2   8  20      490.89      196.71    225.90 o
   3   8  20      839.91      875.49    316.69 o
   4   8  20      209.39       97.28    198.88 o
   5   8  20     1128.58     1231.08    392.35 o
   6   8  20       96.77      130.78    257.24 o
  -6   9  20      609.94      486.76    115.33 o
  -5   9  20     1026.75     1019.51    132.21 o
  -4   9  20      335.77      189.00     94.90 o
  -3   9  20     1347.41     1035.35    207.65 o
  -2   9  20       55.40       88.09    107.85 o
  -1   9  20     2232.39     2101.86    248.75 o
   0   9  20       37.57       42.28    110.95 o
   1   9  20     2152.80     1808.26    410.72 o
   2   9  20      138.07      -78.90    168.61 o
   3   9  20     1340.21      785.78    335.06 o
   4   9  20      396.05       16.21    225.90 o
   5   9  20      976.44      780.37    312.36 o
   6   9  20      731.86      363.16    257.24 o
  -5  10  20      851.37      490.70    289.67 o
  -4  10  20      233.76      199.25    102.28 o
  -3  10  20     1514.73     1418.11    216.52 o
  -2  10  20      483.28      409.36    191.26 o
  -1  10  20     1496.07     1140.18    352.61 o
   0  10  20      377.64      380.99    172.06 o
   1  10  20     1523.67     1885.55    299.05 o
   2  10  20      501.25      324.25    234.54 o
   3  10  20     1474.26     1154.34    386.94 o
   4  10  20      259.18      219.41    230.22 o
  -3  11  20      398.89      226.40    139.81 o
  -2  11  20     5576.44     5654.28    421.86 o
  -1  11  20       78.98        9.71    108.76 o
   0  11  20     6766.62     5049.53    462.24 o
   1  11  20      128.30        0.37    132.98 o
   2  11  20     5975.22     5774.96    738.22 o
   3  11  20      308.97      199.96    250.76 o
   1   0  21        4.08       59.38    118.28 o
   2   0  21      347.01      162.08    142.42 o
   3   0  21      749.17      734.70    138.79 o
   4   0  21       44.91      -36.98     89.67 o
   5   0  21     3265.88     3262.36    231.80 o
   6   0  21        5.81       14.56     90.77 o
   7   0  21     1179.40     1004.81    130.56 o
   8   0  21       65.64      -69.97     97.71 o
  -8   1  21      174.55       19.27     96.95 o
  -7   1  21      101.57       26.37     76.62 o
  -6   1  21      430.30      351.24    104.74 o
  -5   1  21      268.49      277.54     88.64 o
  -4   1  21      713.68      783.06    110.20 o
  -3   1  21       42.73      105.44     66.06 o
  -2   1  21      341.80      305.64     95.36 o
  -1   1  21        1.00       -9.13     70.16 o
   0   1  21     2296.46     2372.62    206.71 o
   1   1  21        1.46       85.00    133.43 o
   2   1  21      306.50      216.52    146.14 o
   3   1  21       44.82       38.97     88.49 o
   4   1  21      776.56      587.31    134.54 o
   5   1  21      276.05      219.27    128.25 o
   6   1  21      470.75      342.14    214.55 o
   7   1  21      121.58      119.57    105.77 o
   8   1  21      237.90        0.58    113.09 o
  -8   2  21      352.52      319.87    110.47 o
  -7   2  21       44.36       20.42     86.18 o
  -6   2  21       99.94       80.98     82.91 o
  -5   2  21      522.34      429.28    109.36 o
  -4   2  21      412.12      290.10     87.22 o
  -3   2  21      184.63      222.08     75.71 o
  -2   2  21      488.88      391.81     80.57 o
  -1   2  21      129.14      114.42     78.64 o
   0   2  21     1179.99      893.13    355.73 o
   1   2  21      166.26      181.89    145.27 o
   2   2  21      496.38      513.53    184.79 o
   3   2  21      218.75      142.47    140.95 o
   4   2  21      611.49      382.25    169.07 o
   5   2  21      612.00      606.46    142.73 o
   6   2  21      188.99      210.74    132.57 o
   7   2  21      106.98      126.16    141.52 o
   8   2  21      482.95      309.12    216.17 o
  -8   3  21     2680.38     2540.97    273.25 o
  -7   3  21     2074.43     2201.83    190.02 o
  -6   3  21     1210.34     1059.81    178.83 o
  -5   3  21     1442.42     1697.08    164.94 o
  -4   3  21      526.29      436.52    101.03 o
  -3   3  21     1675.91     1710.33    145.37 o
  -2   3  21      526.61      633.35    130.83 o
  -1   3  21      789.73      739.18    143.66 o
   0   3  21       69.59        5.60     80.94 o
   1   3  21      864.69      943.58    315.61 o
   2   3  21      438.08      232.38    209.68 o
   3   3  21     1949.19     2070.71    901.97 o
   4   3  21      373.22      242.22    111.10 o
   5   3  21     1479.79     1620.86    290.27 o
   6   3  21     1174.20     1095.61    186.96 o
   7   3  21     2214.34     1957.41    378.30 o
   8   3  21     2522.03     2410.29    436.66 o
  -7   4  21      665.01      565.94    122.46 o
  -6   4  21     1986.92     2064.61    178.00 o
  -5   4  21       36.01       72.82     79.20 o
  -4   4  21     3215.85     3413.57    215.72 o
  -3   4  21       42.82       43.64     93.88 o
  -2   4  21     2658.44     2790.61    311.54 o
  -1   4  21      699.28      732.25    138.71 o
   0   4  21     5584.95     5777.33    345.58 o
   1   4  21      718.16      319.93    224.82 o
   2   4  21     2763.97     3096.63    533.94 o
   3   4  21       58.47      233.46    215.09 o
   4   4  21     3130.75     3028.53    569.61 o
   5   4  21       15.77      109.64    122.08 o
   6   4  21     2166.65     1843.32    286.49 o
   7   4  21      594.88      511.24    239.95 o
  -7   5  21      303.33       10.58    102.85 o
  -6   5  21       85.97       64.70     88.92 o
  -5   5  21      468.71      322.64     98.22 o
  -4   5  21      502.35      760.86    123.35 o
  -3   5  21      604.45      526.04    139.96 o
  -2   5  21      277.60      217.00    110.28 o
  -1   5  21     1189.04     1225.94    176.07 o
   0   5  21       37.29       28.44     93.20 o
   1   5  21     1223.96      798.75    305.88 o
   2   5  21      193.05       98.36    190.23 o
   3   5  21      479.65       86.47    201.04 o
   4   5  21      499.65      651.75    302.64 o
   5   5  21      549.48      383.25    234.00 o
   6   5  21       86.14       87.84    137.04 o
   7   5  21      315.63      239.00    155.45 o
  -6   6  21      313.94      284.79    119.68 o
  -5   6  21      629.59      581.39    115.36 o
  -4   6  21      326.19      342.75    130.84 o
  -3   6  21      221.67       82.00    107.12 o
  -2   6  21       99.60       13.59     89.70 o
  -1   6  21       10.83       40.79     94.65 o
   0   6  21        4.67       -5.65     92.48 o
   1   6  21       24.44       96.20    199.96 o
   2   6  21       58.00       99.44    175.10 o
   3   6  21      168.94       91.87    186.99 o
   4   6  21      230.69      185.91    222.65 o
   5   6  21      660.99      881.97    337.22 o
   6   6  21      323.17      657.62    190.10 o
  -6   7  21      387.87      297.20    114.54 o
  -5   7  21     2965.95     3097.40    226.08 o
  -4   7  21       56.58       58.10    114.34 o
  -3   7  21     7056.46     6702.07    439.01 o
  -2   7  21       22.87       41.70    104.15 o
  -1   7  21     7662.65     7866.91    450.43 o
   0   7  21       90.86       57.70    107.38 o
   1   7  21     7379.89     8253.34    880.89 o
   2   7  21       24.40      127.54    193.47 o
   3   7  21     6973.22     7546.47    837.66 o
   4   7  21       63.03      -63.77    205.36 o
   5   7  21     2715.96     2474.06    550.15 o
   6   7  21      318.22      151.32    225.90 o
  -5   8  21      130.43       32.19     96.18 o
  -4   8  21     1411.22     1356.18    325.14 o
  -3   8  21       44.12      118.13    108.83 o
  -2   8  21     2273.97     2544.55    272.33 o
  -1   8  21       10.97      -45.04    100.59 o
   0   8  21     1509.82     1012.90    220.21 o
   1   8  21       21.35     -138.35    175.10 o
   2   8  21     2332.39     1782.32    449.63 o
   3   8  21       29.36      105.92    225.90 o
   4   8  21     1415.93     1999.57    468.01 o
   5   8  21      114.46      236.71    254.00 o
  -4   9  21     1661.57     2017.45    381.26 o
  -3   9  21       79.35        1.03    126.54 o
  -2   9  21      726.00      865.28    184.58 o
  -1   9  21       86.26      129.63    121.88 o
   0   9  21      403.33      335.11    160.82 o
   1   9  21       46.19     -102.68    182.66 o
   2   9  21      740.55      911.15    338.30 o
   3   9  21       39.60      178.34    222.65 o
   4   9  21     1659.50     1080.85    378.30 o
  -3  10  21      518.16      322.92    190.27 o
  -2  10  21     1088.13     1026.13    205.01 o
  -1  10  21      340.29      159.76    131.44 o
   0  10  21      691.50      136.96    152.07 o
   1  10  21      343.47      303.89    166.55 o
   2  10  21     1158.11     1161.91    385.86 o
   3  10  21      548.87      386.94    260.48 o
   0   0  22    18309.46    19192.59   1508.86 o
   1   0  22      684.51      405.94    183.28 o
   2   0  22    11977.99    12745.50    805.85 o
   3   0  22        6.80       14.36     89.68 o
   4   0  22    11657.60    12059.15    691.74 o
   5   0  22      261.25      390.56    142.04 o
   6   0  22     3169.59     3752.55    561.50 o
   7   0  22      138.69      209.49    157.76 o
  -7   1  22      967.03     1056.24    172.23 o
  -6   1  22     1476.99     1540.36    297.34 o
  -5   1  22      442.01      357.98    258.32 o
  -4   1  22     3050.62     3309.29    425.31 o
  -3   1  22     2107.30     2275.66    238.02 o
  -2   1  22     1870.98     2062.26    456.12 o
  -1   1  22     2951.17     2921.87    722.01 o
   0   1  22     2211.92     2188.20    202.19 o
   1   1  22     2905.50     3013.70    389.47 o
   2   1  22     1728.94     1114.98    251.96 o
   3   1  22     2016.69     2023.27    328.57 o
   4   1  22     3062.64     3163.16    274.76 o
   5   1  22      413.33      414.42    165.31 o
   6   1  22     1366.26     1281.40    239.47 o
   7   1  22      900.31     1040.60    584.20 o
  -7   2  22     2042.35     2219.25    189.49 o
  -6   2  22      344.07      433.63    119.87 o
  -5   2  22     2814.64     2846.99    231.27 o
  -4   2  22      115.46       91.96     92.20 o
  -3   2  22     5337.86     6110.01    968.98 o
  -2   2  22       75.11       71.61    107.01 o
  -1   2  22     3342.50     2865.52    397.21 o
   0   2  22       83.00       90.37    108.41 o
   1   2  22     3223.95     3582.67    468.55 o
   2   2  22      135.98      213.50    148.89 o
   3   2  22     5535.10     7146.87    573.96 o
   4   2  22      213.86      251.65    113.02 o
   5   2  22     2938.74     3207.80    286.74 o
   6   2  22      513.28      514.97    171.99 o
   7   2  22     2202.24     2059.01    394.51 o
  -6   3  22      425.60      608.97    125.48 o
  -5   3  22      852.29      723.66    126.30 o
  -4   3  22      803.45      719.75    114.95 o
  -3   3  22     1781.65     1481.60    188.97 o
  -2   3  22      116.89      104.74    113.16 o
  -1   3  22     3285.71     3728.74    324.02 o
   0   3  22       32.75       16.22    102.44 o
   1   3  22     3165.57     2641.59    541.50 o
   2   3  22      101.46      249.68    212.93 o
   3   3  22     1838.93     2100.08    478.81 o
   4   3  22      741.58      922.86    240.37 o
   5   3  22      981.01     1204.60    190.33 o
   6   3  22      374.27      335.01    164.22 o
  -6   4  22     3185.70     3166.86    237.73 o
  -5   4  22     1732.34     1791.09    175.11 o
  -4   4  22     3098.95     3387.36    363.79 o
  -3   4  22     1263.58     1241.97    178.74 o
  -2   4  22     2955.48     3428.93    270.24 o
  -1   4  22     1171.69     1421.19    185.95 o
   0   4  22     1800.05     1815.74    245.67 o
   1   4  22     1116.57     1046.26    352.36 o
   2   4  22     2831.77     2175.74    493.95 o
   3   4  22     1096.72      840.90    324.25 o
   4   4  22     2997.83     3100.95    583.66 o
   5   4  22     1580.16     1353.16    253.05 o
   6   4  22     3061.56     3741.78    511.24 o
  -6   5  22     1168.64     1272.14    166.33 o
  -5   5  22     1892.60     2076.04    247.39 o
  -4   5  22     1385.17     1596.80    254.16 o
  -3   5  22     1376.02     1338.89    213.30 o
  -2   5  22     1874.57     2238.83    235.96 o
  -1   5  22      494.92      550.74    136.10 o
   0   5  22     1779.91     1916.14    579.33 o
   1   5  22      489.72      490.70    284.26 o
   2   5  22     1822.34     1367.27    389.10 o
   3   5  22     1452.94     1034.37    363.16 o
   4   5  22     1571.08     1659.10    448.55 o
   5   5  22     1978.52     2029.83    505.84 o
   6   5  22     1241.22     1390.72    268.27 o
  -5   6  22      184.28      135.55    125.40 o
  -4   6  22     1243.94     1198.80    315.93 o
  -3   6  22      243.09      132.63    125.25 o
  -2   6  22     1718.26     1614.13    215.54 o
  -1   6  22      413.25      344.09    142.50 o
   0   6  22     1019.37      989.89    208.21 o
   1   6  22      431.13      463.68    296.15 o
   2   6  22     1741.87     1106.79    364.25 o
   3   6  22      279.94      208.60    225.90 o
   4   6  22     1276.23     1011.67    376.13 o
   5   6  22      236.21      487.46    292.91 o
  -4   7  22     1461.41     1114.37    295.01 o
  -3   7  22     1276.61     1233.81    198.72 o
  -2   7  22     1312.06     1028.20    185.91 o
  -1   7  22      101.65      163.24    123.39 o
   0   7  22     1931.68     1810.37    340.47 o
   1   7  22       98.88      201.04    222.65 o
   2   7  22     1270.37     1514.27    418.29 o
   3   7  22     1116.78      575.01    284.26 o
   4   7  22     1313.02      816.04    314.53 o
  -3   8  22      941.56      733.53    216.88 o
  -2   8  22     1525.30     1586.99    325.76 o
  -1   8  22     1442.57     1810.36    239.73 o
   0   8  22     1363.64     1107.09    265.35 o
   1   8  22     1492.97     1603.10    654.45 o
   2   8  22     1513.00      682.01    318.85 o
   3   8  22      997.69      722.01    335.06 o
  -2   9  22       69.55     -114.52    144.96 o
  -1   9  22     6667.24     6217.68    865.51 o
   0   9  22       65.40       19.95    128.70 o
   1   9  22     6705.45     6252.41    589.60 o
   2   9  22      122.58      196.71    234.54 o
   1   0  23      105.57       74.52    143.19 o
   2   0  23      250.41      408.55    198.01 o
   3   0  23      187.28      265.89    270.21 o
   4   0  23      229.25      182.59    138.48 o
   5   0  23       11.17       35.61    136.01 o
   6   0  23      246.85      219.67    155.96 o
  -5   1  23      432.79      346.43    157.56 o
  -4   1  23      392.80      465.83    146.17 o
  -3   1  23      600.98      526.37    301.56 o
  -2   1  23      158.14      302.64    272.37 o
  -1   1  23      434.51      354.91    172.64 o
   0   1  23     1101.66      750.38    236.71 o
   1   1  23      401.60      162.46    177.26 o
   2   1  23      173.58       69.06    150.19 o
   3   1  23      535.74      425.47    194.75 o
   4   1  23      417.22      410.62    153.74 o
   5   1  23      425.24      320.23    159.96 o
  -5   2  23     1589.45     1559.52    233.64 o
  -4   2  23      968.07      884.13    363.16 o
  -3   2  23     2148.98     2173.58    495.03 o
  -2   2  23      391.84      197.79    232.38 o
  -1   2  23     1741.12     2343.28    509.08 o
   0   2  23      352.57      339.07    137.81 o
   1   2  23     1926.23     1804.25    324.68 o
   2   2  23      404.73      257.21    268.05 o
   3   2  23     2151.75     2072.67    350.13 o
   4   2  23      947.56     1049.78    263.79 o
   5   2  23     1661.83     1691.59    261.46 o
  -5   3  23      866.89      803.73    196.50 o
  -4   3  23       90.06      118.52    135.33 o
  -3   3  23      773.52      756.89    173.57 o
  -2   3  23       59.86       34.20    121.05 o
  -1   3  23       67.22       -7.16    114.19 o
   0   3  23      369.71      138.33    123.61 o
   1   3  23       77.00      -18.37    191.31 o
   2   3  23      123.48      180.50    261.56 o
   3   3  23      821.46      944.66    341.55 o
   4   3  23      141.17       32.43    245.35 o
   5   3  23      948.83     1019.36    416.67 o
  -5   4  23      148.93      137.74    149.85 o
  -4   4  23       60.22      -50.48    119.73 o
  -3   4  23       51.77       -2.03    123.87 o
  -2   4  23       52.41      149.34    131.04 o
  -1   4  23      585.98      651.31    170.50 o
   0   4  23        8.46     -106.45    106.45 o
   1   4  23      494.08      366.41    245.35 o
   2   4  23       60.18      242.11    216.17 o
   3   4  23        0.94      -72.42    224.82 o
   4   4  23       56.96      162.13    233.46 o
   5   4  23      110.80     -161.05    203.20 o
  -4   5  23     2354.09     2319.86    350.89 o
  -3   5  23      473.78      468.59    173.12 o
  -2   5  23     1899.73     1635.99    379.38 o
  -1   5  23      946.26      703.72    622.57 o
   0   5  23     2280.67     1940.15    268.59 o
   1   5  23      956.59      847.38    343.71 o
   2   5  23     2056.90     1662.34    435.58 o
   3   5  23      435.28      191.31    252.92 o
   4   5  23     2464.64     1298.10    419.37 o
  -3   6  23     2151.02     2609.29    533.75 o
  -2   6  23       77.12       47.07    117.88 o
  -1   6  23     2093.10     1773.97    232.41 o
   0   6  23       15.17      103.99    136.96 o
   1   6  23     2284.30     2297.88    525.29 o
   2   6  23      101.35      118.89    195.63 o
   3   6  23     2192.80     2288.15    491.79 o
  -2   7  23      584.12      440.59    148.83 o
  -1   7  23      198.75       88.19    129.16 o
   0   7  23      527.77      320.13    162.74 o
   1   7  23      182.99      217.25    156.12 o
   2   7  23      549.45      459.36    287.51 o
   0   0  24    10109.35     9380.67   1021.40 o
   1   0  24      122.35      155.86    262.11 o
   2   0  24     8259.67     7652.47    648.60 o
   3   0  24       64.48      207.52    250.76 o
   4   0  24     5065.47     5632.29    784.69 o
  -4   1  24     1726.28     1329.44    411.80 o
  -3   1  24      971.56      359.92    255.08 o
  -2   1  24     2063.75     2220.06    504.76 o
  -1   1  24     1167.47      889.54    349.11 o
   0   1  24     1838.35     1625.27    309.70 o
   1   1  24     1189.01     1155.40    469.63 o
   2   1  24     2098.76     1977.70    347.49 o
   3   1  24      978.96      733.12    238.83 o
   4   1  24     1791.28     1501.30    431.26 o
  -4   2  24      703.18      402.07    282.10 o
  -3   2  24     4094.63     4062.90    670.12 o
  -2   2  24      205.04      239.95    218.33 o
  -1   2  24     5100.66     5043.23    755.51 o
   0   2  24        2.21       25.94    205.36 o
   1   2  24     4953.85     5798.74    783.61 o
   2   2  24      143.19      135.93    208.60 o
   3   2  24     3867.62     3343.83    440.08 o
   4   2  24      558.64      571.77    301.56 o
  -3   3  24     1943.32     2639.43    576.09 o
  -2   3  24      516.38      354.52    257.24 o
  -1   3  24     2159.78     2121.70    517.73 o
   0   3  24      606.32      512.32    279.94 o
   1   3  24     2039.59     2259.51    352.90 o
   2   3  24      531.66      165.37    248.59 o
   3   3  24     2066.12     3303.07    626.89 o
  -2   4  24     2179.38     2205.12    279.06 o
  -1   4  24       93.38      106.69    129.07 o
   0   4  24      942.07      953.66    202.03 o
   1   4  24      117.67      101.32    151.32 o
   2   4  24     2125.71     1976.87    514.48 o
  -1   5  24     1204.39      799.27    226.98 o
   0   5  24        6.61       50.96    139.04 o
   1   5  24     1163.90     1471.03    309.12 o
 
